# Supplementary material for: 14-Methoxy-2,16-dioxapentacyclo[7.7.5.01,21.03,8.010,15]henicosa-3(8),10,12,14-tetraene-7,20-dione
Source: Acta Crystallogr Sect E Struct Rep Online. 2011 Jul 23;67(Pt 8):o2108. doi: 10.1107/S1600536811028972 (PMC3213550; doi:10.1107/S1600536811028972)
Supplement: Supplementary file 1 [file e-67-o2108-sup1.cif]

##############################################################################
#                                                                            #
# This CIF contains the data in a paper accepted for publication in          #
# Acta Crystallographica Section E. It conforms to the requirements of       #
# Notes for Authors for Acta Crystallographica Section E, and has been       #
# peer reviewed under the auspices of the IUCr Commission on Journals.       #
#                                                                            #
# Full details of the Crystallographic Information File format               #
# are given in the paper "The Crystallographic Information File (CIF):       #
# a New Standard Archive File for Crystallography" by S. R. Hall, F. H.      #
# Allen and I. D. Brown [Acta Cryst. (1991), A47, 655-685].                  #
#                                                                            #
# The current version of the core CIF dictionary is obtainable from          #
# ftp://ftp.iucr.org/pub/cif_core.dic.                                       #
#                                                                            #
# Software is freely available for graphical display of the structure(s)     #
# in this CIF. For information consult the CIF software page                 #
# http://www.iucr.org/resources/cif/software.                                #
#                                                                            #
# This file may be used for bona fide research purposes within the           #
# scientific community so long as proper attribution is given to the journal # 
# article from which it was obtained.                                        #
#                                                                            #
##############################################################################
data_global
_audit_creation_method     SHELXL-97
_journal_date_recd_electronic     2011-06-30
_journal_date_accepted     2011-07-18
_journal_name_full     'Acta Crystallographica, Section E'
_journal_year     2011
_journal_volume     67
_journal_issue      8
_journal_page_first     o2108
_journal_page_last     o2108
_journal_paper_category     QO
_journal_coeditor_code     RK2283
_publ_contact_author_name     'Dr. Yu-lin Zhu'
_publ_contact_author_address
;
School of Chemistry and Environment
South China Normal University
Guangzhou 510006
People's Republic of China
;
_publ_contact_author_email     yulinzhu2002@yahoo.com.cn
_publ_contact_author_fax     ?
_publ_contact_author_phone     '(+8620) 39310258'
_publ_section_title
;\
14-Methoxy-2,16-dioxapentacyclo[7.7.5.0^1,21^.0^3,8^.0^10,15^]henicosa-\
3(8),10,12,14-tetraene-7,20-dione
;
loop_
    _publ_author_name
    _publ_author_address
    'Weicheng Lu'
;
School of Chemistry and Environment
South China Normal University
Guangzhou 510006
People's Republic of China
;
    'Chaomei Lian'
;
School of Chemistry and Environment
South China Normal University
Guangzhou 510006
People's Republic of China
;
    'Yan Yang'
;
School of Chemistry and Environment
South China Normal University
Guangzhou 510006
People's Republic of China
;
    'Yulin Zhu'
;
School of Chemistry and Environment
South China Normal University
Guangzhou 510006
People's Republic of China
;
data_I
_audit_creation_method     'SHELXL97'
_chemical_name_systematic
;
14-Methoxy-2,16-dioxapentacyclo[7.7.5.0^1,21^.0^3,8^.0^10,15^]henicosa-
3(8),10,12,14-tetraene-7,20-dione
;
_chemical_name_common
;
3,4,6,7-Tetrahydro-9-(3-methoxyphenyl)-1,8(5<i>H</i>,9<i>H</i>)-dioxo-
2<i>H</i>-[9(2)-11]-xanthene
;
_chemical_formula_moiety     'C20 H20 O5'
_chemical_formula_sum     'C20 H20 O5'
_chemical_formula_iupac     'C20 H20 O5'
_chemical_formula_weight     340.36
_chemical_melting_point     ?
_symmetry_cell_setting     monoclinic
_symmetry_space_group_name_H-M     'P 21/n'
_symmetry_space_group_name_Hall     '-P 2yn'
loop_
    _symmetry_equiv_pos_as_xyz
    'x, y, z'
    '-x+1/2, y+1/2, -z+1/2'
    '-x, -y, -z'
    'x-1/2, -y-1/2, z-1/2'
_cell_length_a     11.0939(15)
_cell_length_b     12.5918(17)
_cell_length_c     12.2982(16)
_cell_angle_alpha     90.00
_cell_angle_beta     104.846(2)
_cell_angle_gamma     90.00
_cell_volume     1660.6(4)
_cell_formula_units_Z     4
_cell_measurement_reflns_used     ?
_cell_measurement_theta_min     2.21
_cell_measurement_theta_max     21.57
_cell_measurement_temperature     298(2)
_exptl_crystal_description     'block'
_exptl_crystal_colour     'colourless'
_exptl_crystal_size_max     0.32
_exptl_crystal_size_mid     0.28
_exptl_crystal_size_min     0.25
_exptl_crystal_density_diffrn     1.361
_exptl_crystal_density_meas     ?
_exptl_crystal_density_method     'not measured'
_exptl_crystal_F_000     720
_exptl_absorpt_coefficient_mu     0.098
_exptl_absorpt_correction_type     multi-scan
_exptl_absorpt_process_details     '(<i>SADABS</i>; Bruker, 2004)'
_exptl_absorpt_correction_T_min     0.9695
_exptl_absorpt_correction_T_max     0.9760
_exptl_special_details     ?
_diffrn_ambient_temperature     298(2)
_diffrn_radiation_type     'MoK\a'
_diffrn_radiation_wavelength     0.71073
_diffrn_radiation_source     'fine--focus sealed tube'
_diffrn_radiation_monochromator     'graphite'
_diffrn_measurement_device_type     'Bruker APEXII CCD diffractometer'
_diffrn_measurement_method     '\f--and \w--scans'
_diffrn_detector_area_resol_mean     ?
_diffrn_reflns_number     10066
_diffrn_reflns_av_R_equivalents     0.0346
_diffrn_reflns_av_sigmaI/netI     0.0495
_diffrn_reflns_theta_min     2.21
_diffrn_reflns_theta_max     27.81
_diffrn_reflns_theta_full     27.81
_diffrn_measured_fraction_theta_max     0.987
_diffrn_measured_fraction_theta_full     0.987
_diffrn_reflns_limit_h_min     -14
_diffrn_reflns_limit_h_max     14
_diffrn_reflns_limit_k_min     -16
_diffrn_reflns_limit_k_max     11
_diffrn_reflns_limit_l_min     -14
_diffrn_reflns_limit_l_max     16
_diffrn_standards_number     ?
_diffrn_standards_interval_count     ?
_diffrn_standards_interval_time     ?
_diffrn_standards_decay_%     ?
_refine_special_details
;
 Refinement of <i>F</i>^2^ against ALL reflections. The weighted
 <i>R</i>--factor w<i>R</i> and goodness of fit <i>S</i> are based on
 <i>F</i>^2^, conventional <i>R</i>--factors <i>R</i> are based on <i>F</i>,
 with <i>F</i> set to zero for negative <i>F</i>^2^. The threshold expression
 of <i>F</i>^2^ > 2\s(<i>F</i>^2^) is used only for calculating
 <i>R</i>--factors(gt) etc. and is not relevant to the choice of reflections
 for refinement. <i>R</i>--factors based on <i>F</i>^2^ are statistically about
 twice as large as those based on <i>F</i>, and <i>R</i>--factors based on ALL
 data will be even larger.
;
_reflns_number_total     3882
_reflns_number_gt     2361
_reflns_threshold_expression     >2\s(I)
_refine_ls_structure_factor_coef     Fsqd
_refine_ls_matrix_type     full
_refine_ls_R_factor_all     0.1020
_refine_ls_R_factor_gt     0.0566
_refine_ls_wR_factor_gt     0.1389
_refine_ls_wR_factor_ref     0.1622
_refine_ls_goodness_of_fit_ref     1.055
_refine_ls_restrained_S_all     1.060
_refine_ls_number_reflns     3882
_refine_ls_number_parameters     231
_refine_ls_number_restraints     13
_refine_ls_hydrogen_treatment     mixed
_refine_ls_weighting_scheme     calc
_refine_ls_weighting_details
         'calc w=1/[\s^2^(Fo^2^)+(0.0697P)^2^+0.3859P] where P=(Fo^2^+2Fc^2^)/3'
_atom_sites_solution_hydrogens     geom
_atom_sites_solution_primary     direct
_atom_sites_solution_secondary     difmap
_refine_ls_shift/su_max     0.000
_refine_ls_shift/su_mean     0.000
_refine_diff_density_max     0.17
_refine_diff_density_min     -0.19
_refine_ls_extinction_method     'none'
_refine_ls_extinction_coef     ?
loop_
    _atom_type_symbol
    _atom_type_description
    _atom_type_scat_dispersion_real
    _atom_type_scat_dispersion_imag
    _atom_type_scat_source
    'C' 'C' 0.0033 0.0016
                         'International Tables Vol C Tables 4.2.6.8 and 6.1.1.4'
    'H' 'H' 0.0000 0.0000
                         'International Tables Vol C Tables 4.2.6.8 and 6.1.1.4'
    'O' 'O' 0.0106 0.0060
                         'International Tables Vol C Tables 4.2.6.8 and 6.1.1.4'
_computing_data_collection     '<i>APEX2</i> (Bruker, 2004)'
_computing_cell_refinement     '<i>SAINT</i> (Bruker, 2004)'
_computing_data_reduction     '<i>SAINT</i> (Bruker, 2004)'
_computing_structure_solution     '<i>SHELXS97</i> (Sheldrick, 2008)'
_computing_structure_refinement     '<i>SHELXL97</i> (Sheldrick, 2008)'
_computing_molecular_graphics     '<i>SHELXTL</i>  (Sheldrick, 2008)'
_computing_publication_material     '<i>SHELXTL</i> (Sheldrick, 2008)'
loop_
    _atom_site_type_symbol
    _atom_site_label
    _atom_site_fract_x
    _atom_site_fract_y
    _atom_site_fract_z
    _atom_site_U_iso_or_equiv
    _atom_site_adp_type
    _atom_site_calc_flag
    _atom_site_refinement_flags
    _atom_site_occupancy
    _atom_site_symmetry_multiplicity
    _atom_site_disorder_assembly
    _atom_site_disorder_group
    O O2 0.96704(13) 0.21956(12) 0.70094(11) 0.0371(4) Uani d . 1 1 . .
    O O4 1.10467(13) 0.31569(12) 0.62388(13) 0.0395(4) Uani d . 1 1 . .
    O O5 1.33022(14) 0.38986(14) 0.66951(15) 0.0513(5) Uani d . 1 1 . .
    O O1 0.66507(16) 0.34312(19) 0.54126(17) 0.0729(6) Uani d . 1 1 . .
    O O3 0.7943(3) 0.52298(18) 0.8256(2) 0.0935(8) Uani d . 1 1 . .
    C C6 0.88270(19) 0.35355(18) 0.55948(17) 0.0342(5) Uani d . 1 1 . .
    H H6 0.9002 0.3906 0.4951 0.041 Uiso calc R 1 1 . .
    C C5 0.98380(18) 0.27078(17) 0.59972(16) 0.0327(5) Uani d . 1 1 . .
    C C8 0.87449(19) 0.37404(19) 0.75482(18) 0.0359(5) Uani d . 1 1 . .
    C C14 1.0240(2) 0.48114(17) 0.68106(17) 0.0338(5) Uani d . 1 1 . .
    C C4 0.9797(2) 0.18260(18) 0.51593(18) 0.0391(5) Uani d . 1 1 . .
    H H4A 1.0458 0.1320 0.5462 0.047 Uiso calc R 1 1 . .
    H H4B 0.9936 0.2118 0.4471 0.047 Uiso calc R 1 1 . .
    C C15 1.12077(19) 0.41893(17) 0.66481(16) 0.0322(5) Uani d . 1 1 . .
    C C9 0.90857(18) 0.27250(19) 0.77017(16) 0.0342(5) Uani d . 1 1 . .
    C C16 1.2428(2) 0.45815(18) 0.68901(18) 0.0365(5) Uani d . 1 1 . .
    C C19 1.0504(2) 0.58235(19) 0.72677(19) 0.0445(6) Uani d . 1 1 . .
    H H19 0.9865 0.6244 0.7397 0.053 Uiso calc R 1 1 . .
    C C7 0.8944(2) 0.43368(19) 0.65409(18) 0.0356(5) Uani d . 1 1 . .
    H H7 0.830(2) 0.4882(19) 0.6303(19) 0.046(7) Uiso d . 1 1 . .
    C C1 0.7546(2) 0.3018(2) 0.52006(19) 0.0448(6) Uani d . 1 1 . .
    C C10 0.8860(2) 0.2028(2) 0.86036(19) 0.0461(6) Uani d U 1 1 . .
    H H10A 0.9640 0.1906 0.9164 0.055 Uiso calc R 1 1 . .
    H H10B 0.8545 0.1347 0.8286 0.055 Uiso calc R 1 1 . .
    C C17 1.2662(2) 0.55933(19) 0.73272(18) 0.0429(6) Uani d . 1 1 . .
    H H17 1.3468 0.5866 0.7487 0.051 Uiso calc R 1 1 . .
    C C18 1.1706(3) 0.6203(2) 0.75290(19) 0.0477(6) Uani d . 1 1 . .
    H H18 1.1877 0.6876 0.7844 0.057 Uiso calc R 1 1 . .
    C C2 0.7457(2) 0.2024(2) 0.4510(2) 0.0528(7) Uani d . 1 1 . .
    H H2A 0.7398 0.2221 0.3736 0.063 Uiso calc R 1 1 . .
    H H2B 0.6694 0.1655 0.4525 0.063 Uiso calc R 1 1 . .
    C C3 0.8546(2) 0.1262(2) 0.4899(2) 0.0464(6) Uani d . 1 1 . .
    H H3A 0.8461 0.0893 0.5568 0.056 Uiso calc R 1 1 . .
    H H3B 0.8520 0.0736 0.4317 0.056 Uiso calc R 1 1 . .
    C C13 0.8222(3) 0.4294(2) 0.8364(2) 0.0585(7) Uani d . 1 1 . .
    C C12 0.8086(4) 0.3653(3) 0.9354(3) 0.0895(12) Uani d U 1 1 . .
    H H12A 0.8816 0.3769 0.9973 0.107 Uiso calc R 1 1 . .
    H H12B 0.7368 0.3914 0.9587 0.107 Uiso calc R 1 1 . .
    C C20 1.4536(2) 0.4297(3) 0.6828(3) 0.0754(9) Uani d . 1 1 . .
    H H20A 1.4520 0.4869 0.6308 0.113 Uiso calc R 1 1 . .
    H H20B 1.5063 0.3738 0.6682 0.113 Uiso calc R 1 1 . .
    H H20C 1.4856 0.4551 0.7583 0.113 Uiso calc R 1 1 . .
    C C11 0.7939(4) 0.2525(3) 0.9151(3) 0.0989(13) Uani d U 1 1 . .
    H H11A 0.7107 0.2396 0.8679 0.119 Uiso calc R 1 1 . .
    H H11B 0.8001 0.2171 0.9864 0.119 Uiso calc R 1 1 . .
loop_
    _atom_site_aniso_label
    _atom_site_aniso_U_11
    _atom_site_aniso_U_22
    _atom_site_aniso_U_33
    _atom_site_aniso_U_12
    _atom_site_aniso_U_13
    _atom_site_aniso_U_23
    O2 0.0418(9) 0.0381(9) 0.0328(8) 0.0064(7) 0.0117(6) 0.0029(7)
    O4 0.0262(8) 0.0316(9) 0.0604(10) -0.0017(6) 0.0108(7) -0.0086(7)
    O5 0.0303(8) 0.0486(11) 0.0760(12) -0.0051(8) 0.0157(8) -0.0052(9)
    O1 0.0302(9) 0.1070(18) 0.0784(14) 0.0033(10) 0.0081(9) -0.0151(12)
    O3 0.144(2) 0.0657(15) 0.0981(17) 0.0468(15) 0.0806(17) 0.0133(13)
    C6 0.0312(11) 0.0402(13) 0.0317(11) 0.0022(10) 0.0087(8) 0.0055(10)
    C5 0.0298(11) 0.0353(12) 0.0333(11) -0.0017(9) 0.0086(8) 0.0006(9)
    C8 0.0303(11) 0.0427(14) 0.0371(12) 0.0049(10) 0.0131(9) 0.0012(10)
    C14 0.0410(12) 0.0317(12) 0.0303(10) 0.0014(10) 0.0124(9) 0.0031(9)
    C4 0.0431(13) 0.0389(13) 0.0385(12) -0.0052(11) 0.0161(10) -0.0053(10)
    C15 0.0371(12) 0.0286(12) 0.0304(10) -0.0025(10) 0.0077(8) -0.0013(9)
    C9 0.0272(10) 0.0448(13) 0.0300(10) 0.0004(10) 0.0062(8) 0.0009(10)
    C16 0.0359(12) 0.0381(13) 0.0347(11) -0.0023(10) 0.0075(9) 0.0033(10)
    C19 0.0607(16) 0.0334(13) 0.0428(13) 0.0032(12) 0.0194(11) -0.0011(11)
    C7 0.0326(11) 0.0385(13) 0.0367(11) 0.0082(10) 0.0105(9) 0.0031(10)
    C1 0.0342(12) 0.0618(17) 0.0355(12) -0.0007(12) 0.0038(9) 0.0083(11)
    C10 0.0445(13) 0.0553(16) 0.0393(12) 0.0009(12) 0.0124(10) 0.0111(11)
    C17 0.0480(14) 0.0404(14) 0.0368(12) -0.0133(12) 0.0047(10) 0.0017(10)
    C18 0.0706(18) 0.0333(13) 0.0397(13) -0.0099(13) 0.0152(12) -0.0059(11)
    C2 0.0446(14) 0.0626(18) 0.0461(14) -0.0180(13) 0.0021(11) -0.0013(13)
    C3 0.0536(15) 0.0446(15) 0.0402(13) -0.0148(12) 0.0106(11) -0.0061(11)
    C13 0.0661(18) 0.0611(19) 0.0597(17) 0.0173(15) 0.0371(14) 0.0048(14)
    C12 0.134(3) 0.085(3) 0.077(2) 0.027(2) 0.078(2) 0.0141(19)
    C20 0.0366(15) 0.081(2) 0.112(3) -0.0147(15) 0.0260(16) -0.014(2)
    C11 0.127(3) 0.102(3) 0.090(3) 0.030(3) 0.075(2) 0.040(2)
_geom_special_details
;
 All s.u.'s (except the esd in the dihedral angle between two l.s. planes)
 are estimated using the full covariance matrix. The cell s.u.'s are taken
 into account individually in the estimation of s.u.'s in distances, angles
 and torsion angles; correlations between s.u.'s in cell parameters are only
 used when they are defined by crystal symmetry. An approximate (isotropic)
 treatment of cell s.u.'s is used for estimating s.u.'s involving l.s. planes.
;
loop_
    _geom_bond_atom_site_label_1
    _geom_bond_atom_site_label_2
    _geom_bond_site_symmetry_2
    _geom_bond_distance
    _geom_bond_publ_flag
    O2 C9 . 1.369(2) ?
    O2 C5 . 1.456(2) ?
    O4 C15 . 1.389(3) ?
    O4 C5 . 1.415(2) ?
    O5 C16 . 1.362(3) ?
    O5 C20 . 1.427(3) ?
    O1 C1 . 1.207(3) ?
    O3 C13 . 1.217(3) ?
    C6 C5 . 1.518(3) ?
    C6 C7 . 1.520(3) ?
    C6 C1 . 1.525(3) ?
    C6 H6 . 0.9800 ?
    C5 C4 . 1.508(3) ?
    C8 C9 . 1.333(3) ?
    C8 C13 . 1.459(3) ?
    C8 C7 . 1.512(3) ?
    C14 C15 . 1.385(3) ?
    C14 C19 . 1.393(3) ?
    C14 C7 . 1.513(3) ?
    C4 C3 . 1.519(3) ?
    C4 H4A . 0.9700 ?
    C4 H4B . 0.9700 ?
    C15 C16 . 1.400(3) ?
    C9 C10 . 1.485(3) ?
    C16 C17 . 1.381(3) ?
    C19 C18 . 1.375(3) ?
    C19 H19 . 0.9300 ?
    C7 H7 . 0.98(2) ?
    C1 C2 . 1.502(4) ?
    C10 C11 . 1.497(4) ?
    C10 H10A . 0.9700 ?
    C10 H10B . 0.9700 ?
    C17 C18 . 1.383(3) ?
    C17 H17 . 0.9300 ?
    C18 H18 . 0.9300 ?
    C2 C3 . 1.520(4) ?
    C2 H2A . 0.9700 ?
    C2 H2B . 0.9700 ?
    C3 H3A . 0.9700 ?
    C3 H3B . 0.9700 ?
    C13 C12 . 1.501(4) ?
    C12 C11 . 1.445(5) ?
    C12 H12A . 0.9700 ?
    C12 H12B . 0.9700 ?
    C20 H20A . 0.9600 ?
    C20 H20B . 0.9600 ?
    C20 H20C . 0.9600 ?
    C11 H11A . 0.9700 ?
    C11 H11B . 0.9700 ?
loop_
    _geom_angle_atom_site_label_1
    _geom_angle_atom_site_label_2
    _geom_angle_atom_site_label_3
    _geom_angle_site_symmetry_1
    _geom_angle_site_symmetry_3
    _geom_angle
    _geom_angle_publ_flag
    C9 O2 C5 . . 120.06(17) ?
    C15 O4 C5 . . 118.50(16) ?
    C16 O5 C20 . . 117.6(2) ?
    C5 C6 C7 . . 107.17(17) ?
    C5 C6 C1 . . 111.14(19) ?
    C7 C6 C1 . . 114.61(18) ?
    C5 C6 H6 . . 107.9 ?
    C7 C6 H6 . . 107.9 ?
    C1 C6 H6 . . 107.9 ?
    O4 C5 O2 . . 108.62(15) ?
    O4 C5 C4 . . 107.38(16) ?
    O2 C5 C4 . . 105.67(17) ?
    O4 C5 C6 . . 112.04(17) ?
    O2 C5 C6 . . 109.72(16) ?
    C4 C5 C6 . . 113.11(18) ?
    C9 C8 C13 . . 120.6(2) ?
    C9 C8 C7 . . 119.78(19) ?
    C13 C8 C7 . . 119.5(2) ?
    C15 C14 C19 . . 119.0(2) ?
    C15 C14 C7 . . 118.26(19) ?
    C19 C14 C7 . . 122.7(2) ?
    C5 C4 C3 . . 110.74(18) ?
    C5 C4 H4A . . 109.5 ?
    C3 C4 H4A . . 109.5 ?
    C5 C4 H4B . . 109.5 ?
    C3 C4 H4B . . 109.5 ?
    H4A C4 H4B . . 108.1 ?
    C14 C15 O4 . . 123.32(19) ?
    C14 C15 C16 . . 120.9(2) ?
    O4 C15 C16 . . 115.78(19) ?
    C8 C9 O2 . . 122.79(19) ?
    C8 C9 C10 . . 125.2(2) ?
    O2 C9 C10 . . 112.0(2) ?
    O5 C16 C17 . . 125.4(2) ?
    O5 C16 C15 . . 115.7(2) ?
    C17 C16 C15 . . 118.9(2) ?
    C18 C19 C14 . . 120.2(2) ?
    C18 C19 H19 . . 119.9 ?
    C14 C19 H19 . . 119.9 ?
    C8 C7 C14 . . 110.26(17) ?
    C8 C7 C6 . . 107.20(19) ?
    C14 C7 C6 . . 108.63(17) ?
    C8 C7 H7 . . 110.3(13) ?
    C14 C7 H7 . . 111.4(14) ?
    C6 C7 H7 . . 108.9(13) ?
    O1 C1 C2 . . 122.9(2) ?
    O1 C1 C6 . . 119.9(2) ?
    C2 C1 C6 . . 117.2(2) ?
    C9 C10 C11 . . 110.7(2) ?
    C9 C10 H10A . . 109.5 ?
    C11 C10 H10A . . 109.5 ?
    C9 C10 H10B . . 109.5 ?
    C11 C10 H10B . . 109.5 ?
    H10A C10 H10B . . 108.1 ?
    C16 C17 C18 . . 120.4(2) ?
    C16 C17 H17 . . 119.8 ?
    C18 C17 H17 . . 119.8 ?
    C19 C18 C17 . . 120.5(2) ?
    C19 C18 H18 . . 119.7 ?
    C17 C18 H18 . . 119.7 ?
    C1 C2 C3 . . 114.61(19) ?
    C1 C2 H2A . . 108.6 ?
    C3 C2 H2A . . 108.6 ?
    C1 C2 H2B . . 108.6 ?
    C3 C2 H2B . . 108.6 ?
    H2A C2 H2B . . 107.6 ?
    C4 C3 C2 . . 112.4(2) ?
    C4 C3 H3A . . 109.1 ?
    C2 C3 H3A . . 109.1 ?
    C4 C3 H3B . . 109.1 ?
    C2 C3 H3B . . 109.1 ?
    H3A C3 H3B . . 107.9 ?
    O3 C13 C8 . . 121.5(2) ?
    O3 C13 C12 . . 122.3(2) ?
    C8 C13 C12 . . 116.2(3) ?
    C11 C12 C13 . . 114.8(3) ?
    C11 C12 H12A . . 108.6 ?
    C13 C12 H12A . . 108.6 ?
    C11 C12 H12B . . 108.6 ?
    C13 C12 H12B . . 108.6 ?
    H12A C12 H12B . . 107.6 ?
    O5 C20 H20A . . 109.5 ?
    O5 C20 H20B . . 109.5 ?
    H20A C20 H20B . . 109.5 ?
    O5 C20 H20C . . 109.5 ?
    H20A C20 H20C . . 109.5 ?
    H20B C20 H20C . . 109.5 ?
    C12 C11 C10 . . 115.4(3) ?
    C12 C11 H11A . . 108.4 ?
    C10 C11 H11A . . 108.4 ?
    C12 C11 H11B . . 108.4 ?
    C10 C11 H11B . . 108.4 ?
    H11A C11 H11B . . 107.5 ?
loop_
    _geom_torsion_atom_site_label_1
    _geom_torsion_atom_site_label_2
    _geom_torsion_atom_site_label_3
    _geom_torsion_atom_site_label_4
    _geom_torsion_site_symmetry_1
    _geom_torsion_site_symmetry_2
    _geom_torsion_site_symmetry_3
    _geom_torsion_site_symmetry_4
    _geom_torsion
    _geom_torsion_publ_flag
    C15 O4 C5 O2 . . . . -89.0(2) ?
    C15 O4 C5 C4 . . . . 157.18(18) ?
    C15 O4 C5 C6 . . . . 32.4(2) ?
    C9 O2 C5 O4 . . . . 96.3(2) ?
    C9 O2 C5 C4 . . . . -148.79(18) ?
    C9 O2 C5 C6 . . . . -26.5(2) ?
    C7 C6 C5 O4 . . . . -61.2(2) ?
    C1 C6 C5 O4 . . . . 172.89(16) ?
    C7 C6 C5 O2 . . . . 59.6(2) ?
    C1 C6 C5 O2 . . . . -66.4(2) ?
    C7 C6 C5 C4 . . . . 177.27(17) ?
    C1 C6 C5 C4 . . . . 51.3(2) ?
    O4 C5 C4 C3 . . . . 177.08(18) ?
    O2 C5 C4 C3 . . . . 61.3(2) ?
    C6 C5 C4 C3 . . . . -58.8(2) ?
    C19 C14 C15 O4 . . . . 177.46(19) ?
    C7 C14 C15 O4 . . . . 0.7(3) ?
    C19 C14 C15 C16 . . . . -2.8(3) ?
    C7 C14 C15 C16 . . . . -179.54(18) ?
    C5 O4 C15 C14 . . . . -1.4(3) ?
    C5 O4 C15 C16 . . . . 178.88(17) ?
    C13 C8 C9 O2 . . . . -174.7(2) ?
    C7 C8 C9 O2 . . . . 3.1(3) ?
    C13 C8 C9 C10 . . . . 6.9(4) ?
    C7 C8 C9 C10 . . . . -175.3(2) ?
    C5 O2 C9 C8 . . . . -5.9(3) ?
    C5 O2 C9 C10 . . . . 172.67(17) ?
    C20 O5 C16 C17 . . . . -7.7(3) ?
    C20 O5 C16 C15 . . . . 174.2(2) ?
    C14 C15 C16 O5 . . . . -179.88(18) ?
    O4 C15 C16 O5 . . . . -0.1(3) ?
    C14 C15 C16 C17 . . . . 1.9(3) ?
    O4 C15 C16 C17 . . . . -178.37(19) ?
    C15 C14 C19 C18 . . . . 1.4(3) ?
    C7 C14 C19 C18 . . . . 178.0(2) ?
    C9 C8 C7 C14 . . . . -86.9(3) ?
    C13 C8 C7 C14 . . . . 90.9(3) ?
    C9 C8 C7 C6 . . . . 31.1(3) ?
    C13 C8 C7 C6 . . . . -151.0(2) ?
    C15 C14 C7 C8 . . . . 86.9(2) ?
    C19 C14 C7 C8 . . . . -89.8(2) ?
    C15 C14 C7 C6 . . . . -30.4(3) ?
    C19 C14 C7 C6 . . . . 153.0(2) ?
    C5 C6 C7 C8 . . . . -60.8(2) ?
    C1 C6 C7 C8 . . . . 63.0(2) ?
    C5 C6 C7 C14 . . . . 58.3(2) ?
    C1 C6 C7 C14 . . . . -177.87(18) ?
    C5 C6 C1 O1 . . . . 140.7(2) ?
    C7 C6 C1 O1 . . . . 19.0(3) ?
    C5 C6 C1 C2 . . . . -42.0(3) ?
    C7 C6 C1 C2 . . . . -163.7(2) ?
    C8 C9 C10 C11 . . . . 13.6(4) ?
    O2 C9 C10 C11 . . . . -165.0(3) ?
    O5 C16 C17 C18 . . . . -177.6(2) ?
    C15 C16 C17 C18 . . . . 0.5(3) ?
    C14 C19 C18 C17 . . . . 0.9(3) ?
    C16 C17 C18 C19 . . . . -1.9(3) ?
    O1 C1 C2 C3 . . . . -142.9(2) ?
    C6 C1 C2 C3 . . . . 39.8(3) ?
    C5 C4 C3 C2 . . . . 54.5(3) ?
    C1 C2 C3 C4 . . . . -45.3(3) ?
    C9 C8 C13 O3 . . . . 177.6(3) ?
    C7 C8 C13 O3 . . . . -0.2(4) ?
    C9 C8 C13 C12 . . . . -0.6(4) ?
    C7 C8 C13 C12 . . . . -178.4(3) ?
    O3 C13 C12 C11 . . . . 154.9(4) ?
    C8 C13 C12 C11 . . . . -26.9(5) ?
    C13 C12 C11 C10 . . . . 48.7(5) ?
    C9 C10 C11 C12 . . . . -41.1(4) ?
loop_
    _geom_hbond_atom_site_label_D
    _geom_hbond_atom_site_label_H
    _geom_hbond_atom_site_label_A
    _geom_hbond_site_symmetry_A
    _geom_hbond_distance_DH
    _geom_hbond_distance_HA
    _geom_hbond_distance_DA
    _geom_hbond_angle_DHA
    C11 H11B O5 4_566 0.97 2.57 3.538(4) 174.5
    C10 H10B O3 2_646 0.97 2.59 3.466(4) 150.8
    C10 H10A O1 4_666 0.97 2.40 3.367(3) 174.8
    C3 H3A O3 2_646 0.97 2.52 3.389(3) 148.5
