# Supplementary material for: 14-Methoxy-2,16-dioxapentacyclo[7.7.5.01,21.03,8.010,15]henicosa-3(8),10,12,14-tetraene-7,20-dione
Source: Acta Crystallogr Sect E Struct Rep Online. 2011 Jul 23;67(Pt 8):o2108. doi: 10.1107/S1600536811028972 (PMC3213550; doi:10.1107/S1600536811028972)
Supplement: Supplementary file 2 [file e-67-o2108-Isup2.hkl]

# 
# h,k,l, Fc-squared, Fo-squared, sigma(Fo-squared) and status flag 
# 
data_I
_shelx_title ' 090511A-3 in P2(1)/n' 
_shelx_refln_list_code          4 
_shelx_F_calc_maximum      128.19 
_exptl_crystal_F_000       720.00 
_reflns_d_resolution_high  0.7616 
 
loop_ 
 _symmetry_equiv_pos_as_xyz 
 'x, y, z' 
 '-x+1/2, y+1/2, -z+1/2' 
 '-x, -y, -z' 
 'x-1/2, -y-1/2, z-1/2' 
 
_cell_length_a    11.0939 
_cell_length_b    12.5918 
_cell_length_c    12.2982 
_cell_angle_alpha  90.000 
_cell_angle_beta  104.846 
_cell_angle_gamma  90.000 
 
_shelx_F_squared_multiplier     1.000 
 
loop_ 
 _refln_index_h 
 _refln_index_k 
 _refln_index_l 
 _refln_F_squared_calc 
 _refln_F_squared_meas 
 _refln_F_squared_sigma 
 _refln_observed_status 
   2   0   0     2071.29     1815.13     17.76 o 
   4   0   0       51.83       61.15      3.31 o 
   6   0   0      201.97      156.58      6.84 o 
   8   0   0      955.70      927.83     16.69 o 
  10   0   0       26.93       17.29      4.49 o 
  12   0   0       19.23        1.72      7.01 o 
   1   1   0     3180.55     3340.93     37.21 o 
   2   1   0    13517.49    13175.81     84.17 o 
   3   1   0     1184.11     1219.96     10.01 o 
   4   1   0      290.16      341.35      4.97 o 
   5   1   0      435.18      467.62      6.52 o 
   6   1   0      405.01      431.70      6.75 o 
   7   1   0       41.24       50.46      3.11 o 
   8   1   0      323.55      282.34      7.69 o 
   9   1   0      552.30      541.80      9.44 o 
  10   1   0      132.20      186.32      6.89 o 
  11   1   0        5.56        5.33      4.13 o 
  12   1   0       69.13       67.31      7.40 o 
   0   2   0     2134.37     2046.23     33.00 o 
   1   2   0     1089.38     1093.40     15.04 o 
   2   2   0      962.89     1121.24     16.85 o 
   3   2   0      255.74      239.25      6.58 o 
   4   2   0        2.80       -0.63      1.29 o 
   5   2   0      163.82      160.43      4.17 o 
   6   2   0       21.08       25.49      2.29 o 
   7   2   0       15.26       20.82      2.46 o 
   8   2   0      191.28      215.67      6.85 o 
   9   2   0       70.77       68.82      4.17 o 
  10   2   0       64.17       65.52      5.51 o 
  11   2   0        5.73        3.16     10.76 o 
  12   2   0       22.02       17.48      9.81 o 
  13   2   0        2.67       12.13     12.60 o 
   1   3   0      763.61      709.66     12.04 o 
   2   3   0     2061.51     2093.03     28.00 o 
   3   3   0      125.66      140.56      4.59 o 
   4   3   0      490.39      534.88      8.01 o 
   5   3   0     2101.58     2328.57     25.05 o 
   6   3   0      340.01      315.26      7.25 o 
   7   3   0      213.52      226.06      7.32 o 
   8   3   0       70.53       98.23      5.50 o 
   9   3   0      337.85      332.88      9.54 o 
  10   3   0      217.93      253.43     10.34 o 
  11   3   0        0.01       -1.85      5.08 o 
  12   3   0        7.43        3.32      9.58 o 
  13   3   0       13.55       -2.75     11.65 o 
   0   4   0      872.83      935.08     19.18 o 
   1   4   0        4.55        3.47      1.37 o 
   2   4   0      660.30      708.39     13.88 o 
   3   4   0      746.10      687.58     14.57 o 
   4   4   0     7066.11     7244.56     67.14 o 
   5   4   0      239.85      224.96      6.54 o 
   6   4   0      969.25     1008.93     13.74 o 
   7   4   0      112.00      101.26      6.66 o 
   8   4   0       31.28       51.81      5.40 o 
   9   4   0        9.24        5.55      3.67 o 
  10   4   0       47.56       31.15      5.31 o 
  11   4   0       98.75      124.45     11.27 o 
  12   4   0        6.53       -0.94     10.46 o 
  13   4   0        4.04       -9.93     11.08 o 
   1   5   0      207.47      188.69      4.73 o 
   2   5   0        3.38        0.53      2.43 o 
   3   5   0      221.39      175.97      7.94 o 
   4   5   0     1166.39     1283.06     23.60 o 
   5   5   0       95.97       77.11      5.08 o 
   6   5   0      125.92      126.63      6.83 o 
   7   5   0       51.53       35.69      4.71 o 
   8   5   0       15.08        7.90      3.78 o 
   9   5   0        0.00        6.21      3.76 o 
  10   5   0      136.61      100.02      7.87 o 
  11   5   0       26.93       27.69     11.57 o 
  12   5   0       59.50       45.73     15.04 o 
  13   5   0       55.88       38.69     15.85 o 
   0   6   0      508.48      543.00     18.19 o 
   1   6   0     1234.45     1216.58     15.54 o 
   2   6   0       82.31       89.57      7.70 o 
   3   6   0      273.19      243.56      9.57 o 
   4   6   0        0.00       -3.10      3.10 o 
   5   6   0      202.38      166.28     29.50 o 
   6   6   0        1.11       -2.59      2.59 o 
   7   6   0        6.60        7.85      4.33 o 
   8   6   0       62.33       58.73      6.48 o 
   9   6   0      109.29       94.58      9.78 o 
  10   6   0        1.35       -2.66      4.03 o 
  11   6   0      102.52       99.24     16.93 o 
  12   6   0        5.66        5.64     11.73 o 
  13   6   0        3.16       14.05     14.92 o 
   1   7   0        8.74        7.27      2.19 o 
   2   7   0     2641.90     2843.77     30.47 o 
   3   7   0      238.79      241.85     10.05 o 
   4   7   0      410.79      417.33     14.00 o 
   5   7   0      113.96      133.30      9.20 o 
   6   7   0       27.03       26.49      4.46 o 
   7   7   0        0.39        4.08      3.14 o 
   8   7   0        8.15        0.73      3.66 o 
   9   7   0        2.26       -0.58      3.96 o 
  10   7   0        0.99       -1.93      4.04 o 
  11   7   0       90.74      102.59     12.20 o 
  12   7   0       12.86        6.20     12.30 o 
   0   8   0      121.92      157.11      7.61 o 
   1   8   0       11.09        9.36      2.32 o 
   2   8   0       25.62       22.21      4.60 o 
   3   8   0       65.06       55.81      6.34 o 
   4   8   0       82.24       73.14      7.63 o 
   5   8   0      295.21      274.49     13.14 o 
   6   8   0      813.01      762.69     22.20 o 
   7   8   0        0.53       -3.53      3.73 o 
   8   8   0       83.97       75.74      7.25 o 
   9   8   0       16.77       21.79      5.10 o 
  10   8   0        0.17       -1.86      4.12 o 
  11   8   0        1.44        1.98      6.14 o 
  12   8   0        0.10       -1.19     13.14 o 
   1   9   0        3.46       -0.86      2.98 o 
   2   9   0       85.46       81.19      7.10 o 
   3   9   0       81.93       79.09      7.53 o 
   4   9   0       32.45       29.55      6.22 o 
   5   9   0      136.31      127.30     23.41 o 
   6   9   0      696.08      666.40     32.60 o 
   7   9   0       12.70        3.58      3.86 o 
   8   9   0       55.07       61.35      7.20 o 
   9   9   0        6.02       10.22      5.45 o 
  10   9   0        1.33       -3.51      8.38 o 
  11   9   0        0.90       -1.93      5.65 o 
   0  10   0       87.67       83.73     11.83 o 
   1  10   0       39.30       31.52      4.69 o 
   2  10   0       48.37       44.25      5.35 o 
   3  10   0      266.48      260.69     12.50 o 
   4  10   0        2.74        1.98      6.63 o 
   5  10   0       77.40       80.91     11.75 o 
   6  10   0        0.14       -5.25      5.25 o 
   7  10   0       97.36      117.03      8.61 o 
   8  10   0        1.00       -2.77      4.06 o 
   9  10   0       17.74       17.69      5.25 o 
  10  10   0        1.28       -1.64      6.06 o 
  11  10   0       47.89       41.15     11.51 o 
   1  11   0        0.00        2.81     10.77 o 
   2  11   0       41.54       45.76      7.66 o 
   3  11   0        1.60        5.89      5.53 o 
   4  11   0       69.96       74.33      8.97 o 
   5  11   0       25.54       23.51      7.10 o 
   6  11   0       65.60       74.11     10.13 o 
   7  11   0       13.09        2.31      6.44 o 
   8  11   0       20.38       31.35      9.77 o 
   9  11   0        4.57        6.00      7.36 o 
  10  11   0        4.83        3.30     19.86 o 
   0  12   0      122.59      111.10     14.80 o 
   1  12   0      399.83      404.65     18.36 o 
   2  12   0      124.13      138.86     11.58 o 
   3  12   0       98.59      102.43     10.33 o 
   4  12   0        0.73       -2.88      5.56 o 
   5  12   0        1.10       -5.14      5.66 o 
   6  12   0        0.05       -2.01      7.26 o 
   7  12   0       24.49       19.48      8.20 o 
   8  12   0       13.41        8.73      6.03 o 
   9  12   0        0.76        1.08      6.01 o 
   1  13   0       95.62       88.49     17.61 o 
   2  13   0      272.02      273.58     17.36 o 
   3  13   0        0.01        3.89      5.32 o 
   4  13   0       16.77       24.27      7.16 o 
   5  13   0        7.56        9.44      7.09 o 
   6  13   0       41.49       62.53     10.41 o 
   7  13   0        8.62       16.29      8.89 o 
   8  13   0        3.00        5.10      5.32 o 
   0  14   0       40.69       24.99     11.28 o 
   1  14   0        4.30       -4.28      5.43 o 
   2  14   0       18.56       24.89     10.03 o 
   3  14   0       24.10       34.60      8.00 o 
   4  14   0        5.51        0.08      7.10 o 
   5  14   0        0.97        7.22      6.20 o 
   6  14   0       11.17       18.44     12.21 o 
   7  14   0        0.88       -6.82     15.98 o 
   1  15   0        0.05        7.78      7.09 o 
   2  15   0        0.71       -0.09      6.12 o 
   3  15   0       18.68       14.14      7.60 o 
   4  15   0       50.32       42.44      9.86 o 
   5  15   0        5.16        4.26      6.63 o 
   0  16   0       26.79       19.77     12.65 o 
   1  16   0        0.42        1.24      9.06 o 
   2  16   0       17.62       29.15      9.93 o 
   3  16   0        2.51       10.70     12.84 o 
 -11   0   1      337.91      314.09     11.59 o 
  -9   0   1     1338.00     1240.81     20.91 o 
  -7   0   1      540.10      610.89     12.25 o 
  -5   0   1      396.05      372.72      8.04 o 
  -3   0   1     2632.23     2673.72     26.06 o 
  -1   0   1     4235.52     3789.18     78.87 o 
   1   0   1     3300.49     2906.89     59.99 o 
   3   0   1     9518.22     9527.87     82.21 o 
   5   0   1     2756.09     2923.08     31.04 o 
   7   0   1      121.12      127.75      5.96 o 
   9   0   1      327.93      273.00     12.53 o 
  11   0   1       86.68      121.66     10.41 o 
  13   0   1       28.44       32.44     11.54 o 
 -12   1   1        2.02       10.90     10.95 o 
 -11   1   1       29.54       54.25      4.79 o 
 -10   1   1       35.87       34.97      3.65 o 
  -9   1   1     2847.74     2852.71     25.24 o 
  -8   1   1      163.48      156.37      5.00 o 
  -7   1   1       51.84       58.68      3.29 o 
  -6   1   1      223.83      215.21      4.82 o 
  -5   1   1      364.98      438.39      6.26 o 
  -4   1   1      302.27      296.18      4.71 o 
  -3   1   1      186.30      225.00      3.60 o 
  -2   1   1      100.25      123.58      2.66 o 
  -1   1   1    11116.94    10420.14     94.72 o 
   0   1   1     1449.45     1418.64     17.37 o 
   1   1   1     3967.61     3762.76     29.66 o 
   2   1   1     2934.92     3037.60     25.39 o 
   3   1   1      220.46      282.51      4.06 o 
   4   1   1     2561.81     2591.23     19.13 o 
   5   1   1     2129.88     2242.75     17.90 o 
   6   1   1       50.18       63.69      2.96 o 
   7   1   1       32.79       52.39      3.11 o 
   8   1   1        3.19        4.99      2.87 o 
   9   1   1       28.73       31.53      4.36 o 
  10   1   1        8.00        4.38      5.01 o 
  11   1   1       25.72       30.08      5.56 o 
  12   1   1        0.31       -0.23      4.46 o 
  13   1   1      121.97      162.14     13.12 o 
 -13   2   1       26.32       12.68     12.56 o 
 -12   2   1        0.23        8.28      9.76 o 
 -11   2   1        2.95       -3.03      3.88 o 
 -10   2   1       59.39       54.25      4.44 o 
  -9   2   1      279.79      293.28      7.09 o 
  -8   2   1        0.97        4.62      2.24 o 
  -7   2   1       76.70       77.09      3.58 o 
  -6   2   1        2.47        6.96      1.94 o 
  -5   2   1     1054.92      990.93     10.16 o 
  -4   2   1      371.49      391.15      5.99 o 
  -3   2   1        6.61        5.01      1.98 o 
  -2   2   1     1700.22     1760.71     18.09 o 
  -1   2   1      291.76      305.51      4.78 o 
   0   2   1     6418.39     6421.82     93.61 o 
   1   2   1     3412.81     3017.95     49.78 o 
   2   2   1      405.46      399.31      5.67 o 
   3   2   1     4585.38     4597.01     43.81 o 
   4   2   1     3951.62     3933.79     30.17 o 
   5   2   1     2458.53     2780.48     28.94 o 
   6   2   1        0.96       -2.14      2.21 o 
   7   2   1      202.05      209.87      5.98 o 
   8   2   1      449.16      440.92     11.83 o 
   9   2   1      340.22      283.71      9.51 o 
  10   2   1        5.73       -0.76      3.66 o 
  11   2   1       15.92       38.87      6.06 o 
  12   2   1        0.13        2.79      4.50 o 
  13   2   1        9.56       13.83      7.97 o 
 -14   3   1       22.02       33.36     14.92 o 
 -13   3   1       23.03       25.34     13.08 o 
 -12   3   1       10.37       -0.49     10.38 o 
 -11   3   1        2.08       -4.31      4.31 o 
 -10   3   1        6.10        7.49      3.89 o 
  -9   3   1       43.87       29.91      4.73 o 
  -8   3   1       12.35       10.59      3.18 o 
  -7   3   1       64.00       88.46      4.73 o 
  -6   3   1        4.54        7.49      2.39 o 
  -5   3   1     2430.91     2634.47     25.19 o 
  -4   3   1     2309.70     2303.33     25.03 o 
  -3   3   1       87.31       68.00      3.63 o 
  -2   3   1       62.75       57.86      4.05 o 
  -1   3   1     4556.00     4452.27     40.65 o 
   0   3   1      242.04      211.99      7.46 o 
   1   3   1     3024.00     2826.44     35.00 o 
   2   3   1     2132.25     2123.84     49.39 o 
   3   3   1     2862.45     3053.63     75.60 o 
   4   3   1     1132.33     1073.75     11.44 o 
   5   3   1       34.53       38.21      3.37 o 
   6   3   1       53.23       52.93      3.25 o 
   7   3   1      318.49      396.60      8.05 o 
   8   3   1       49.03       57.82      4.73 o 
   9   3   1      740.26      709.85     14.09 o 
  10   3   1       42.33       50.86      9.80 o 
  11   3   1       60.62       62.54      7.32 o 
  12   3   1        0.61       -0.39      9.31 o 
  13   3   1       16.44       23.43     13.35 o 
 -13   4   1       11.54       31.10     15.27 o 
 -12   4   1        0.36       -4.21      9.39 o 
 -11   4   1       67.31       68.82      8.85 o 
 -10   4   1       94.79       77.28      6.91 o 
  -9   4   1       25.08       46.14      8.77 o 
  -8   4   1       35.72       38.71      8.23 o 
  -7   4   1      167.12      156.68      7.34 o 
  -6   4   1      397.43      409.81      9.25 o 
  -5   4   1      712.85      943.03     15.90 o 
  -4   4   1       15.65       30.40      2.49 o 
  -3   4   1       24.22       34.87      2.45 o 
  -2   4   1     1700.40     1728.83     18.79 o 
  -1   4   1     1122.63     1137.20     13.57 o 
   0   4   1      464.84      439.14      8.95 o 
   1   4   1     1530.32     1397.50     15.84 o 
   2   4   1       14.56       19.17      3.26 o 
   3   4   1      624.66      719.66     15.48 o 
   4   4   1       95.05      131.09      4.53 o 
   5   4   1      675.87      794.46     11.13 o 
   6   4   1       31.96       47.64      4.51 o 
   7   4   1      450.76      428.47     11.45 o 
   8   4   1       16.86       20.20      4.81 o 
   9   4   1      262.38      327.95     12.75 o 
  10   4   1        6.95        8.09      5.64 o 
  11   4   1        8.89       29.75      7.88 o 
  12   4   1       81.04      106.41     17.83 o 
  13   4   1       57.96       55.57     17.04 o 
 -13   5   1       32.51       47.21     16.24 o 
 -12   5   1       50.85       59.30     15.31 o 
 -11   5   1       94.03      118.11     11.00 o 
 -10   5   1       78.89       63.42      8.29 o 
  -9   5   1        3.98        8.94      3.73 o 
  -8   5   1      207.80      181.89      8.48 o 
  -7   5   1        0.34        2.09      3.19 o 
  -6   5   1       21.78       19.78      3.58 o 
  -5   5   1      763.15      803.47     14.67 o 
  -4   5   1      113.74       99.74      3.86 o 
  -3   5   1       53.30       57.24      5.39 o 
  -2   5   1      596.48      598.30      9.50 o 
  -1   5   1        0.78       -1.19      1.33 o 
   0   5   1      113.05       93.65      4.75 o 
   1   5   1     1894.37     1995.36     27.88 o 
   2   5   1     1247.03     1348.45     22.70 o 
   3   5   1       28.22       12.04      8.43 o 
   4   5   1      348.39      288.13     15.44 o 
   5   5   1        2.27       -0.50      3.49 o 
   6   5   1        2.19        3.77      3.01 o 
   7   5   1       22.02       17.59      4.40 o 
   8   5   1        3.88       11.48      4.46 o 
   9   5   1       88.63       95.21      7.29 o 
  10   5   1       25.96       39.06      8.13 o 
  11   5   1        0.72       -5.45      5.45 o 
  12   5   1       16.79        1.45     11.06 o 
  13   5   1       13.61        1.03     11.87 o 
 -13   6   1       23.06       25.03     15.45 o 
 -12   6   1       15.51       -4.21     11.24 o 
 -11   6   1       60.41       73.47      9.88 o 
 -10   6   1        6.76       -4.46      4.46 o 
  -9   6   1        4.73       -1.13      3.68 o 
  -8   6   1        3.38        1.83      7.76 o 
  -7   6   1       73.10       96.60      8.63 o 
  -6   6   1      166.60      148.34      7.19 o 
  -5   6   1        0.00       -3.38      3.38 o 
  -4   6   1       72.10       89.27      9.03 o 
  -3   6   1      313.39      297.50      7.20 o 
  -2   6   1      200.61      183.88      5.13 o 
  -1   6   1       99.95      104.42      4.08 o 
   0   6   1       11.83        6.15      2.84 o 
   1   6   1      397.43      460.60     13.22 o 
   2   6   1       12.88       28.32      4.25 o 
   3   6   1       61.84       93.89     11.57 o 
   4   6   1      310.27      372.21     12.92 o 
   5   6   1        1.86        9.61      4.53 o 
   6   6   1      135.38      180.42      9.65 o 
   7   6   1        0.01        1.47      3.26 o 
   8   6   1        3.22       -2.85      3.19 o 
   9   6   1       67.75       74.94      7.22 o 
  10   6   1       10.64        6.59      6.00 o 
  11   6   1       41.95       65.20     10.29 o 
  12   6   1      130.14      162.74     22.36 o 
 -12   7   1       11.41       15.98     16.95 o 
 -11   7   1        9.22       10.57      6.30 o 
 -10   7   1      110.91       97.85     11.32 o 
  -9   7   1        6.90        7.08      4.33 o 
  -8   7   1       43.25       32.64      7.09 o 
  -7   7   1       78.83       92.31      6.92 o 
  -6   7   1      180.03      169.30     12.30 o 
  -5   7   1        1.90        7.44      4.72 o 
  -4   7   1       47.80       50.88      6.20 o 
  -3   7   1      632.13      607.94     15.70 o 
  -2   7   1       41.29       44.06      3.13 o 
  -1   7   1      832.03      833.30     11.65 o 
   0   7   1       81.64       65.91      3.53 o 
   1   7   1       45.90       45.06      3.48 o 
   2   7   1       49.52       67.54      6.06 o 
   3   7   1      190.00      190.55      9.38 o 
   4   7   1       52.84       46.31      9.18 o 
   5   7   1        4.87        2.59      5.59 o 
   6   7   1        2.71        1.06      4.91 o 
   7   7   1       65.27       69.77     10.72 o 
   8   7   1       13.39        2.22      5.27 o 
   9   7   1        8.77        1.35      3.89 o 
  10   7   1       34.66       45.95      8.84 o 
  11   7   1       33.73       36.31      8.85 o 
  12   7   1        0.33       -9.39      9.39 o 
 -12   8   1        6.98       -2.93      6.28 o 
 -11   8   1       45.21       28.81      8.03 o 
 -10   8   1       49.11       44.68      9.16 o 
  -9   8   1      132.37      138.26     25.76 o 
  -8   8   1        4.85       -0.09      5.17 o 
  -7   8   1      513.89      561.65     15.02 o 
  -6   8   1       88.49       82.12      8.61 o 
  -5   8   1      320.14      353.28     14.17 o 
  -4   8   1      243.24      290.75     12.25 o 
  -3   8   1        9.22        9.58      4.35 o 
  -2   8   1      193.21      203.56      7.78 o 
  -1   8   1      412.89      477.79     14.46 o 
   0   8   1       18.77       18.02      2.69 o 
   1   8   1       52.42       71.00     11.56 o 
   2   8   1      312.09      309.45     11.66 o 
   3   8   1       18.36       18.01      6.24 o 
   4   8   1       66.16       66.58      7.43 o 
   5   8   1      309.40      315.57     14.26 o 
   6   8   1       23.73       22.69      6.60 o 
   7   8   1      116.01      115.38      7.93 o 
   8   8   1       38.87       25.14      5.20 o 
   9   8   1        0.16       -1.33      4.08 o 
  10   8   1       50.73       62.40     14.65 o 
  11   8   1        0.06        2.21     11.09 o 
 -11   9   1        0.64       -5.41      5.41 o 
 -10   9   1       25.93       39.16     12.56 o 
  -9   9   1       76.94       73.06     14.81 o 
  -8   9   1        4.11        4.39      4.11 o 
  -7   9   1       11.02        5.84      4.45 o 
  -6   9   1      402.91      403.28     21.88 o 
  -5   9   1      144.16      133.39     27.00 o 
  -4   9   1      186.22      184.67     10.89 o 
  -3   9   1     1387.43     1359.44     32.89 o 
  -2   9   1       22.27       16.99      3.81 o 
  -1   9   1        9.80       12.88      3.62 o 
   0   9   1       90.15      117.15      9.71 o 
   1   9   1        2.96        4.52      3.56 o 
   2   9   1       71.51       82.76      7.29 o 
   3   9   1        0.02       -0.73      4.00 o 
   4   9   1       44.43       53.06      7.41 o 
   5   9   1      689.22      702.01     21.11 o 
   6   9   1        0.00        0.67      5.48 o 
   7   9   1        0.01        4.54      4.60 o 
   8   9   1       34.86       24.52      5.50 o 
   9   9   1        0.79        1.01      4.31 o 
  10   9   1        4.43        0.40      4.75 o 
  11   9   1       64.61       82.17     17.93 o 
 -11  10   1        2.30       -6.04      6.04 o 
 -10  10   1        1.12       -2.47      9.27 o 
  -9  10   1       37.88       25.67      7.25 o 
  -8  10   1        2.66        1.87      5.20 o 
  -7  10   1       18.62       15.37      4.73 o 
  -6  10   1        6.18        9.96      6.13 o 
  -5  10   1       50.82       37.50      7.45 o 
  -4  10   1       54.72       62.93      7.97 o 
  -3  10   1      168.75      179.76      8.93 o 
  -2  10   1       74.25       65.31      7.31 o 
  -1  10   1       55.05       46.80      6.98 o 
   0  10   1       12.73       20.78      5.47 o 
   1  10   1        7.07        7.78      3.67 o 
   2  10   1        4.51        1.99      6.29 o 
   3  10   1       99.98       99.91      9.00 o 
   4  10   1       91.78      124.25      9.95 o 
   5  10   1      243.30      235.28     13.11 o 
   6  10   1        5.63        8.99      6.04 o 
   7  10   1       41.07       57.64      9.49 o 
   8  10   1       27.85       47.73      6.95 o 
   9  10   1        1.20        3.48      4.39 o 
  10  10   1       22.56       27.29      6.84 o 
 -10  11   1        4.16        4.77      6.80 o 
  -9  11   1        3.95       -5.51     11.90 o 
  -8  11   1       82.53       85.24     10.44 o 
  -7  11   1        0.15        0.17      5.36 o 
  -6  11   1       89.73      110.26     10.93 o 
  -5  11   1        8.23        1.69      5.48 o 
  -4  11   1        9.63        7.99      6.55 o 
  -3  11   1       97.09      108.92     11.14 o 
  -2  11   1      125.80       98.05      9.52 o 
  -1  11   1       36.02       33.87      6.79 o 
   0  11   1       15.45       12.98      5.30 o 
   1  11   1        0.56        4.06      4.44 o 
   2  11   1      377.28      373.32     12.48 o 
   3  11   1      782.54      755.46     21.84 o 
   4  11   1      311.06      304.69     24.72 o 
   5  11   1      111.46      119.50     13.99 o 
   6  11   1       35.00       52.07     19.34 o 
   7  11   1        2.71       -4.03      6.84 o 
   8  11   1       11.95        9.65      6.01 o 
   9  11   1        7.63       17.39      5.94 o 
  10  11   1       12.37       16.68      7.56 o 
  -9  12   1       37.08       35.93      8.87 o 
  -8  12   1       10.14       16.57      6.88 o 
  -7  12   1        0.26       -3.05      4.38 o 
  -6  12   1       20.35       24.81      8.17 o 
  -5  12   1        2.80       -3.20      5.73 o 
  -4  12   1       10.69        8.71      5.60 o 
  -3  12   1      281.45      317.32     15.43 o 
  -2  12   1        7.70        5.41      5.94 o 
  -1  12   1        0.83        0.51      4.67 o 
   0  12   1        0.47        7.07      5.67 o 
   1  12   1       24.95       14.33      6.01 o 
   2  12   1       30.13       29.71      7.22 o 
   3  12   1      291.60      255.17     23.77 o 
   4  12   1      315.26      322.83     19.76 o 
   5  12   1       20.22        7.75      6.75 o 
   6  12   1        1.02       -5.75      6.33 o 
   7  12   1        0.63        2.17      9.54 o 
   8  12   1        0.12        8.35      4.83 o 
   9  12   1        0.75        1.38      5.49 o 
  -8  13   1       75.88       75.18     13.88 o 
  -7  13   1       48.37       58.36     10.82 o 
  -6  13   1       34.88       34.54      9.01 o 
  -5  13   1        0.01       -2.60      4.64 o 
  -4  13   1        1.52        5.47      6.48 o 
  -3  13   1        3.20        4.16      5.14 o 
  -2  13   1       13.69        4.10      5.61 o 
  -1  13   1       81.74       87.56     10.50 o 
   0  13   1       24.22       31.80      7.89 o 
   1  13   1        0.75        4.39      5.60 o 
   2  13   1       64.86       53.07      8.79 o 
   3  13   1       46.18       35.93      7.76 o 
   4  13   1        0.58       -6.21      8.60 o 
   5  13   1        0.00       -5.88      5.88 o 
   6  13   1        4.93       -3.03      7.22 o 
   7  13   1        0.02       -5.51      7.20 o 
   8  13   1        2.09        4.11      5.65 o 
  -7  14   1        4.98       -8.59     16.01 o 
  -6  14   1       15.70       21.36     11.21 o 
  -5  14   1        0.07        4.44     14.06 o 
  -4  14   1        0.21       -1.52      5.14 o 
  -3  14   1       32.62       23.14     16.80 o 
  -2  14   1        7.37        1.17      6.08 o 
  -1  14   1       46.20       37.78      8.55 o 
   0  14   1        4.82        8.01      6.60 o 
   1  14   1       50.13       39.45      9.32 o 
   2  14   1        0.03       -3.16      5.14 o 
   3  14   1        0.00       -3.22      5.56 o 
   4  14   1        1.39        4.93      9.64 o 
   5  14   1        8.13       -5.88      9.68 o 
   6  14   1        7.43       -7.20      7.58 o 
   7  14   1        0.60       -0.44     20.36 o 
  -6  15   1       14.88       25.19     13.96 o 
  -5  15   1        5.17        3.78      9.31 o 
  -4  15   1        9.60       19.75      8.09 o 
  -3  15   1        0.08       -1.00      5.95 o 
  -2  15   1        1.19        3.74      6.91 o 
  -1  15   1       48.75       59.62     19.65 o 
   0  15   1        1.55        0.62      7.80 o 
   1  15   1        3.10        6.19      6.07 o 
   2  15   1        0.17       -2.48      6.37 o 
   3  15   1        0.90       -0.67      6.26 o 
   4  15   1        7.47       -3.73      6.59 o 
   5  15   1        9.30       11.53      8.22 o 
  -3  16   1        2.88        6.26     12.67 o 
  -2  16   1        1.14       -1.61      7.49 o 
  -1  16   1       13.17        4.50      7.87 o 
   0  16   1        0.32        2.95      7.51 o 
   1  16   1        0.10        0.37      7.38 o 
   2  16   1        0.50       -3.46      7.47 o 
   3  16   1        3.39        1.88     13.32 o 
 -12   0   2       84.61       69.69      9.39 o 
 -10   0   2        2.52        0.73      3.49 o 
  -8   0   2       76.14      109.78      6.36 o 
  -6   0   2        6.88       18.88      3.84 o 
  -4   0   2      954.01     1019.56     13.18 o 
  -2   0   2      204.18      257.32      6.47 o 
   0   0   2     5077.09     4943.29     54.00 o 
   2   0   2     7720.82     7472.65     82.23 o 
   4   0   2      506.40      454.84      8.16 o 
   6   0   2      667.85      578.18     11.13 o 
   8   0   2      554.01      618.87     17.85 o 
  10   0   2        6.84        7.86      5.27 o 
  12   0   2       31.40       39.29     11.38 o 
 -13   1   2        7.32       -1.99     10.98 o 
 -12   1   2        0.56       -4.87      4.87 o 
 -11   1   2        2.29       -1.07      3.51 o 
 -10   1   2      212.35      238.14      6.78 o 
  -9   1   2       18.01       24.90      3.85 o 
  -8   1   2        3.27        6.32      2.30 o 
  -7   1   2       56.27       74.43      3.59 o 
  -6   1   2      122.36      142.76      3.96 o 
  -5   1   2       99.69      131.85      3.76 o 
  -4   1   2      646.42      572.31      7.35 o 
  -3   1   2      112.88      137.29      4.04 o 
  -2   1   2      635.62      603.63      9.95 o 
  -1   1   2      172.14      181.57      4.51 o 
   0   1   2     2455.31     2596.81     18.72 o 
   1   1   2    12265.61    12128.74    104.07 o 
   2   1   2     8007.89     7264.33     68.55 o 
   3   1   2      803.78      761.22      8.78 o 
   4   1   2       19.13       27.58      2.22 o 
   5   1   2      243.62      238.46      4.91 o 
   6   1   2      243.22      264.31      5.33 o 
   7   1   2      616.49      607.78      8.74 o 
   8   1   2      158.97      174.95      7.12 o 
   9   1   2        7.54        6.28      3.45 o 
  10   1   2       49.30       73.79      7.67 o 
  11   1   2        0.07       -3.89      3.89 o 
  12   1   2        3.40        1.74      5.25 o 
  13   1   2        1.12        1.80      6.04 o 
 -14   2   2       46.12       56.60     16.75 o 
 -13   2   2        2.85        9.23     11.19 o 
 -12   2   2       16.45        0.16      4.54 o 
 -11   2   2       15.21       13.48      4.77 o 
 -10   2   2      365.88      334.60     11.74 o 
  -9   2   2      980.62      925.43     13.66 o 
  -8   2   2       45.08       44.26      3.66 o 
  -7   2   2      101.07       98.90      6.97 o 
  -6   2   2      931.44     1006.30     14.62 o 
  -5   2   2     2789.48     2740.66     29.39 o 
  -4   2   2     3391.95     3378.84     26.14 o 
  -3   2   2       73.91       64.55      2.78 o 
  -2   2   2     1006.22      888.86     16.22 o 
  -1   2   2      135.97      137.86      4.88 o 
   0   2   2    13834.82    14243.22    122.61 o 
   1   2   2      195.09      198.36      4.10 o 
   2   2   2     4832.57     4579.56     42.97 o 
   3   2   2       56.21       38.93      2.51 o 
   4   2   2     1334.52     1372.41     15.03 o 
   5   2   2     1907.66     1974.46     18.65 o 
   6   2   2      503.62      465.65      8.94 o 
   7   2   2       12.53       19.06      2.82 o 
   8   2   2      748.70      874.72     15.29 o 
   9   2   2      778.96      802.02     18.39 o 
  10   2   2        1.13        3.82      4.23 o 
  11   2   2        0.68       -3.75      3.75 o 
  12   2   2        7.92       17.42      6.62 o 
  13   2   2       66.31       90.98     11.19 o 
 -14   3   2        0.85       -2.81     12.94 o 
 -13   3   2       12.40       30.98     14.53 o 
 -12   3   2        5.93        4.62      9.70 o 
 -11   3   2        1.30       -0.70      5.02 o 
 -10   3   2       59.62       69.60      8.35 o 
  -9   3   2       31.59       31.13      5.45 o 
  -8   3   2       83.61       74.71      5.32 o 
  -7   3   2      202.27      191.06      6.28 o 
  -6   3   2      526.36      551.98      9.60 o 
  -5   3   2      108.36      119.26      4.50 o 
  -4   3   2      280.81      355.86      8.26 o 
  -3   3   2     1290.53     1355.66     13.98 o 
  -2   3   2     1112.13     1149.99     13.64 o 
  -1   3   2     2156.57     1995.83     21.05 o 
   0   3   2     3297.38     3441.72     33.18 o 
   1   3   2      487.29      520.55      8.04 o 
   2   3   2      698.91      614.23      9.21 o 
   3   3   2       78.94       70.21      4.58 o 
   4   3   2      875.01      869.66     19.66 o 
   5   3   2       94.51      100.27      6.62 o 
   6   3   2        9.25       20.43      2.56 o 
   7   3   2       66.76       65.40      4.93 o 
   8   3   2      243.31      248.92      9.99 o 
   9   3   2      311.31      295.82     11.46 o 
  10   3   2       50.21       37.81      6.08 o 
  11   3   2       17.71       22.48      8.41 o 
  12   3   2        0.26       -4.26      4.26 o 
  13   3   2       11.77       17.29      8.17 o 
 -13   4   2       17.44       18.34     14.13 o 
 -12   4   2        0.78       -0.89      5.54 o 
 -11   4   2        1.41        6.05      5.36 o 
 -10   4   2       19.82       13.52      5.89 o 
  -9   4   2        0.00        3.07      3.47 o 
  -8   4   2       48.46       32.09      4.51 o 
  -7   4   2        4.76        2.04      2.39 o 
  -6   4   2        6.12        5.61      2.29 o 
  -5   4   2      328.18      303.16      6.63 o 
  -4   4   2      261.15      336.22      6.98 o 
  -3   4   2        1.03        1.56      2.70 o 
  -2   4   2        2.56        7.21      1.95 o 
  -1   4   2      980.67      945.96     19.02 o 
   0   4   2      790.91      747.02     10.80 o 
   1   4   2        5.22        7.22      1.88 o 
   2   4   2      420.51      437.09      7.31 o 
   3   4   2        0.00       12.68      1.88 o 
   4   4   2      110.15       87.36      4.07 o 
   5   4   2       44.20       31.52      2.81 o 
   6   4   2       41.39       43.64      5.89 o 
   7   4   2        1.75        3.34      2.64 o 
   8   4   2        9.16       23.83      4.10 o 
   9   4   2        2.93        0.41      5.12 o 
  10   4   2        0.00       -4.01      5.08 o 
  11   4   2       23.73       27.86      7.95 o 
  12   4   2        5.01        4.72      6.85 o 
  13   4   2        3.21       -6.12     11.60 o 
 -13   5   2        8.76        8.36     12.54 o 
 -12   5   2       51.19       50.99     11.17 o 
 -11   5   2        0.31       -4.20      5.18 o 
 -10   5   2        3.92        0.07      5.46 o 
  -9   5   2       10.50        4.71      6.77 o 
  -8   5   2       44.87       33.98      4.78 o 
  -7   5   2       16.92       11.03      3.49 o 
  -6   5   2        4.72        5.43      3.50 o 
  -5   5   2       13.24       10.32      2.26 o 
  -4   5   2      233.20      231.98      6.24 o 
  -3   5   2       42.54       33.49      4.93 o 
  -2   5   2      394.56      405.87      9.54 o 
  -1   5   2      159.09      123.89      4.62 o 
   0   5   2      133.25      168.33      5.30 o 
   1   5   2      825.43      928.65     11.24 o 
   2   5   2      330.45      290.89      6.10 o 
   3   5   2      428.26      472.73     13.47 o 
   4   5   2     2608.35     2624.09     44.71 o 
   5   5   2      372.33      471.10     15.17 o 
   6   5   2        0.36        3.46      2.78 o 
   7   5   2       94.29      110.68      6.83 o 
   8   5   2       11.49       11.47      3.99 o 
   9   5   2       19.19        7.85      8.16 o 
  10   5   2        0.60       -1.48      5.36 o 
  11   5   2      153.74      173.13     23.83 o 
  12   5   2        2.10        3.46      7.09 o 
 -13   6   2       15.89       11.84      7.74 o 
 -12   6   2       59.02       72.87     10.76 o 
 -11   6   2       47.45       53.20      8.98 o 
 -10   6   2        2.21       -4.14      5.14 o 
  -9   6   2      498.11      504.66     18.37 o 
  -8   6   2        5.59       -2.97      2.97 o 
  -7   6   2       51.53       37.73      5.34 o 
  -6   6   2       57.74       56.17      5.75 o 
  -5   6   2       32.22       48.49      4.62 o 
  -4   6   2        6.22        3.22      2.07 o 
  -3   6   2      329.82      336.67      8.83 o 
  -2   6   2      543.59      545.58      8.81 o 
  -1   6   2     1005.65     1113.99     13.62 o 
   0   6   2     3461.13     3728.89     38.06 o 
   1   6   2      340.65      342.94     12.44 o 
   2   6   2       77.77       65.26      5.76 o 
   3   6   2      424.26      506.54     14.67 o 
   4   6   2      126.44      184.03      9.88 o 
   5   6   2        0.55        4.33      6.32 o 
   6   6   2       47.33       49.17      5.29 o 
   7   6   2        1.91        4.06      3.61 o 
   8   6   2        4.24       21.52      4.56 o 
   9   6   2       15.31       30.11      7.77 o 
  10   6   2       26.43       20.50      7.00 o 
  11   6   2       18.37       21.89      7.82 o 
  12   6   2        6.71        4.12      8.02 o 
 -13   7   2        0.08       -7.20      7.20 o 
 -12   7   2        4.64       -1.62      6.86 o 
 -11   7   2      105.60      116.25     11.81 o 
 -10   7   2       90.93       62.64      9.20 o 
  -9   7   2       16.95       11.73      5.88 o 
  -8   7   2        5.10        0.42      3.44 o 
  -7   7   2      187.98      192.09      8.95 o 
  -6   7   2        0.22        3.28      4.04 o 
  -5   7   2      173.40      159.44     16.88 o 
  -4   7   2        5.79        4.76      3.85 o 
  -3   7   2      284.57      270.48      7.18 o 
  -2   7   2       30.71       50.95      7.58 o 
  -1   7   2      107.80      113.77      4.43 o 
   0   7   2      495.84      522.55     10.29 o 
   1   7   2       24.30       30.28      5.27 o 
   2   7   2      323.93      327.16     11.63 o 
   3   7   2      107.32      106.37      7.76 o 
   4   7   2        1.78        4.44      3.92 o 
   5   7   2      558.10      490.70     16.87 o 
   6   7   2      595.23      605.92     19.69 o 
   7   7   2        0.18        5.07      3.48 o 
   8   7   2        1.82        5.34      4.32 o 
   9   7   2       12.47       17.34      6.90 o 
  10   7   2        2.05       -0.14      5.84 o 
  11   7   2       25.12       30.65      8.98 o 
  12   7   2        4.98        5.92     11.11 o 
 -12   8   2       57.72       87.70     11.85 o 
 -11   8   2       10.16       19.10      7.51 o 
 -10   8   2        0.04        8.43      5.55 o 
  -9   8   2       82.02       94.26     12.39 o 
  -8   8   2       22.21       28.55      6.42 o 
  -7   8   2      186.13      160.10     17.27 o 
  -6   8   2       55.83       63.03      6.06 o 
  -5   8   2      106.25       97.66     11.53 o 
  -4   8   2       16.50       12.32      4.60 o 
  -3   8   2       16.32       26.41      4.26 o 
  -2   8   2      362.88      368.80      7.95 o 
  -1   8   2      599.02      631.96     10.71 o 
   0   8   2        5.01        9.57      2.78 o 
   1   8   2       43.84       46.87      5.57 o 
   2   8   2      169.60      140.88      8.65 o 
   3   8   2        2.03        0.66      3.76 o 
   4   8   2       60.40       60.04      7.24 o 
   5   8   2       61.52       56.01     11.59 o 
   6   8   2      266.10      270.62     13.88 o 
   7   8   2        0.06       -0.35      3.47 o 
   8   8   2        7.92        2.98      4.16 o 
   9   8   2        0.02        1.12      6.84 o 
  10   8   2        0.65        7.38      7.79 o 
  11   8   2        2.86       16.37      8.48 o 
 -12   9   2        8.37        4.59      9.41 o 
 -11   9   2        2.00        3.52      6.40 o 
 -10   9   2        6.13        2.82      6.18 o 
  -9   9   2       58.11       38.97      7.93 o 
  -8   9   2        0.23        3.88      4.70 o 
  -7   9   2      114.32      141.23      9.30 o 
  -6   9   2      260.41      293.14     11.19 o 
  -5   9   2       31.80       26.18      6.55 o 
  -4   9   2      229.83      202.40     11.24 o 
  -3   9   2      144.24      148.00      8.03 o 
  -2   9   2        8.54        8.14      3.51 o 
  -1   9   2        9.15       12.64      2.93 o 
   0   9   2        6.96        9.44      3.17 o 
   1   9   2        3.02       -1.39      3.38 o 
   2   9   2       47.88       45.07      7.66 o 
   3   9   2       25.80       21.11      5.85 o 
   4   9   2      120.66      121.16     15.11 o 
   5   9   2      255.54      251.40     13.59 o 
   6   9   2       14.15        4.06      5.76 o 
   7   9   2        7.15        3.38     10.65 o 
   8   9   2        0.30       -0.22      4.55 o 
   9   9   2        2.38        3.27      6.32 o 
  10   9   2       13.02       19.71     11.03 o 
  11   9   2        4.10        4.50     10.97 o 
 -11  10   2        2.67        4.87      7.14 o 
 -10  10   2       11.63       17.98      7.30 o 
  -9  10   2        0.27        1.00      4.95 o 
  -8  10   2        0.00        2.06      5.13 o 
  -7  10   2      140.29      122.80      8.68 o 
  -6  10   2      472.14      484.37     18.45 o 
  -5  10   2     1329.16     1291.08     29.12 o 
  -4  10   2      697.96      686.10     16.51 o 
  -3  10   2       21.22       20.78      4.70 o 
  -2  10   2        3.32       -1.35      6.07 o 
  -1  10   2        0.40        5.16      7.49 o 
   0  10   2        4.32        5.14      3.31 o 
   1  10   2       15.05       11.59      4.78 o 
   2  10   2      214.99      187.85     10.97 o 
   3  10   2      217.59      220.16     12.06 o 
   4  10   2        0.02        4.20      5.26 o 
   5  10   2        1.11       -5.32      5.32 o 
   6  10   2        4.86        6.72      9.22 o 
   7  10   2       63.50       75.96     21.13 o 
   8  10   2      172.02      145.81     12.89 o 
   9  10   2       72.54       60.81     11.02 o 
  10  10   2       77.99      119.13     14.00 o 
 -10  11   2        9.51        7.65      9.40 o 
  -9  11   2        6.55       15.29     11.49 o 
  -8  11   2       34.63       41.61      7.80 o 
  -7  11   2        4.56        6.77      5.10 o 
  -6  11   2      165.91      166.86     26.54 o 
  -5  11   2      142.09      137.41      9.07 o 
  -4  11   2      242.56      271.01     11.30 o 
  -3  11   2        0.44       -3.26      3.26 o 
  -2  11   2       58.28       57.17      7.93 o 
  -1  11   2       17.26       10.50      5.49 o 
   0  11   2       16.43       19.10      5.88 o 
   1  11   2      132.75      148.01     11.20 o 
   2  11   2        7.88       10.18      5.11 o 
   3  11   2      569.50      563.19     19.84 o 
   4  11   2       35.11       27.25      7.22 o 
   5  11   2       22.89       15.10      6.62 o 
   6  11   2       12.68        8.87      6.78 o 
   7  11   2       13.04        4.32      6.76 o 
   8  11   2       71.50       71.28      8.09 o 
   9  11   2        5.22       22.19      9.23 o 
  -9  12   2       11.62       10.11      7.24 o 
  -8  12   2        0.74       -7.18      7.18 o 
  -7  12   2       88.80       74.81     12.05 o 
  -6  12   2       39.67       47.52      7.68 o 
  -5  12   2        2.36       -1.63      4.33 o 
  -4  12   2        0.79        2.41      7.33 o 
  -3  12   2       22.83       26.79      6.78 o 
  -2  12   2        4.05        3.01      4.96 o 
  -1  12   2       73.59       71.34      9.27 o 
   0  12   2        7.23        9.84      5.59 o 
   1  12   2        3.36        5.63      5.15 o 
   2  12   2       21.58       27.77     10.60 o 
   3  12   2       19.21       27.35      7.18 o 
   4  12   2        3.31        2.62      6.00 o 
   5  12   2        0.03        5.18      6.23 o 
   6  12   2        4.57        5.39      6.93 o 
   7  12   2        1.12       -5.56      5.56 o 
   8  12   2        1.12        3.94      8.18 o 
   9  12   2        4.07       -3.02      8.44 o 
  -8  13   2       17.88        4.68      5.96 o 
  -7  13   2       33.70       51.50      7.48 o 
  -6  13   2       18.17       19.94      6.28 o 
  -5  13   2       50.51       38.98      9.01 o 
  -4  13   2        9.23        3.13      5.24 o 
  -3  13   2        0.00       -0.91      4.84 o 
  -2  13   2        0.11        1.19      5.02 o 
  -1  13   2        0.19        0.63      5.40 o 
   0  13   2       54.64       47.72     11.90 o 
   1  13   2       34.18       39.40      8.27 o 
   2  13   2       33.88       26.45      7.60 o 
   3  13   2        3.72        0.37      8.92 o 
   4  13   2       25.99       28.05      8.00 o 
   5  13   2        4.89        8.71      6.95 o 
   6  13   2        1.15       -6.48      6.48 o 
   7  13   2       10.93        5.52      7.95 o 
   8  13   2        1.20        0.59      5.36 o 
  -7  14   2       31.84       26.37      9.39 o 
  -6  14   2        2.76        1.34      7.33 o 
  -5  14   2        1.40       -5.41      5.41 o 
  -4  14   2       56.18       46.36      9.26 o 
  -3  14   2        9.64       11.36      9.45 o 
  -2  14   2      128.31      147.97     13.32 o 
  -1  14   2       73.33       56.01      9.57 o 
   0  14   2       14.95       12.61      6.49 o 
   1  14   2       23.47       14.73      6.75 o 
   2  14   2       32.38       31.23     12.01 o 
   3  14   2        3.69        0.30      7.94 o 
   4  14   2        8.33        7.61     11.71 o 
   5  14   2       71.54       96.48     18.47 o 
   6  14   2        0.52       -5.44      8.00 o 
  -5  15   2        0.34       -4.69      6.25 o 
  -4  15   2        6.10       -6.19      6.19 o 
  -3  15   2        0.79        0.64      7.12 o 
  -2  15   2       23.54       17.58      7.95 o 
  -1  15   2       32.59       32.91     15.88 o 
   0  15   2        2.29       -5.22      5.76 o 
   1  15   2        1.62       -2.75      6.00 o 
   2  15   2        2.84        2.15      6.57 o 
   3  15   2        6.47       12.85      7.52 o 
   4  15   2       34.35       50.20     10.73 o 
   5  15   2        0.50        2.26     13.53 o 
  -3  16   2        1.35       -9.70      9.70 o 
  -2  16   2       32.55       21.31      9.11 o 
  -1  16   2       17.35       14.94      8.50 o 
   0  16   2        1.81        1.79      7.84 o 
   1  16   2        2.39       -1.23      7.95 o 
   2  16   2       10.51       26.10      9.48 o 
 -13   0   3        0.49        5.90      8.39 o 
 -11   0   3       13.17       -2.02     10.97 o 
  -9   0   3      386.70      416.08     11.43 o 
  -7   0   3     1063.37      976.68     15.72 o 
  -5   0   3      782.73      803.39     12.06 o 
  -3   0   3       80.42       79.25      6.09 o 
  -1   0   3     5439.76     5450.30     48.02 o 
   1   0   3     3871.92     3422.48     53.25 o 
   3   0   3     3856.15     3562.60     58.82 o 
   5   0   3      203.09      235.40      6.32 o 
   7   0   3      362.33      337.97     12.75 o 
   9   0   3        5.07       10.36      5.04 o 
  11   0   3        5.80       -3.00      6.98 o 
  13   0   3       27.91       43.36     13.49 o 
 -13   1   3       16.46       18.82      6.05 o 
 -12   1   3        0.22       -2.15      4.48 o 
 -11   1   3        6.35        8.84      3.94 o 
 -10   1   3       49.56       40.89      4.90 o 
  -9   1   3      331.85      346.27      9.71 o 
  -8   1   3      538.75      560.98      9.82 o 
  -7   1   3      382.23      342.75      9.52 o 
  -6   1   3       17.50       18.47      2.28 o 
  -5   1   3      163.53      202.05      4.67 o 
  -4   1   3       13.38        5.30      1.85 o 
  -3   1   3        7.62        2.15      1.66 o 
  -2   1   3     2255.21     2265.95     17.75 o 
  -1   1   3    16432.43    15667.48    102.80 o 
   0   1   3     8674.82     8759.20     58.73 o 
   1   1   3     3089.28     2913.04     28.22 o 
   2   1   3      893.04      957.82     11.56 o 
   3   1   3      183.55      180.81      3.87 o 
   4   1   3       92.50       87.24      3.42 o 
   5   1   3      627.83      615.47     11.91 o 
   6   1   3      147.11      166.01      4.97 o 
   7   1   3      202.98      184.42      6.90 o 
   8   1   3       51.09       48.96      4.81 o 
   9   1   3        7.96       25.59      4.39 o 
  10   1   3        0.61       -3.54      3.55 o 
  11   1   3       24.93       25.07      7.58 o 
  12   1   3        8.03       15.93      6.49 o 
  13   1   3       86.64      130.43     13.37 o 
 -14   2   3       68.24       95.02     19.04 o 
 -13   2   3        7.89       14.15      8.29 o 
 -12   2   3       40.90       30.43      6.22 o 
 -11   2   3        9.41        2.64      4.49 o 
 -10   2   3       69.00       71.92      5.75 o 
  -9   2   3      239.58      243.05      8.40 o 
  -8   2   3      693.41      666.60     10.73 o 
  -7   2   3       13.50       11.85      2.77 o 
  -6   2   3        0.00        6.60      1.91 o 
  -5   2   3       17.34        7.67      2.46 o 
  -4   2   3      496.58      476.70      6.69 o 
  -3   2   3     1541.92     1448.79     14.41 o 
  -2   2   3     4899.44     4962.48     56.02 o 
  -1   2   3      287.00      274.80      4.96 o 
   0   2   3     8425.35     8469.90     74.69 o 
   1   2   3      158.30      194.80      4.61 o 
   2   2   3        2.75        7.46      2.16 o 
   3   2   3        0.00        4.19      1.83 o 
   4   2   3      299.57      320.86      7.05 o 
   5   2   3     1436.37     1306.03     14.29 o 
   6   2   3       60.26       79.68      4.23 o 
   7   2   3      211.49      169.76      6.74 o 
   8   2   3      280.28      245.76     10.25 o 
   9   2   3      138.21      116.49     10.36 o 
  10   2   3      102.87      111.11      8.69 o 
  11   2   3        5.95       12.12      5.17 o 
  12   2   3        8.35        2.54      5.13 o 
  13   2   3        5.88       20.64      7.79 o 
 -14   3   3        0.11      -12.27     12.27 o 
 -13   3   3       10.81       25.57      7.81 o 
 -12   3   3       11.89       -5.10      5.10 o 
 -11   3   3        0.53        3.11      6.43 o 
 -10   3   3      124.95      147.73     10.73 o 
  -9   3   3       10.56       15.87      4.45 o 
  -8   3   3        5.45        8.72      2.86 o 
  -7   3   3      707.18      686.95     11.53 o 
  -6   3   3      831.65      780.70     11.61 o 
  -5   3   3      620.28      635.88     12.19 o 
  -4   3   3     1096.69     1157.86     13.28 o 
  -3   3   3      636.56      717.56     10.48 o 
  -2   3   3      811.78      776.61      8.45 o 
  -1   3   3     1570.64     1616.57     18.71 o 
   0   3   3      287.95      289.17      6.48 o 
   1   3   3        4.55        9.93      2.15 o 
   2   3   3      103.56      123.62      4.33 o 
   3   3   3        2.62        2.54      1.74 o 
   4   3   3      115.35      133.35      5.08 o 
   5   3   3       35.48       47.47      3.00 o 
   6   3   3       27.16       20.55      2.60 o 
   7   3   3      896.03      845.31     19.31 o 
   8   3   3        6.42        3.85      4.90 o 
   9   3   3      363.91      374.89     13.23 o 
  10   3   3       19.68       27.30      5.89 o 
  11   3   3       22.10       25.11      5.99 o 
  12   3   3        1.39       -2.38      4.73 o 
 -14   4   3       46.43       60.03     18.76 o 
 -13   4   3       12.49        7.95     10.65 o 
 -12   4   3        8.12        7.48      6.26 o 
 -11   4   3       14.08       17.02      6.58 o 
 -10   4   3       19.83       16.29      5.60 o 
  -9   4   3        0.67        2.72      4.66 o 
  -8   4   3        0.89       -1.15      3.60 o 
  -7   4   3       67.77       83.09      6.26 o 
  -6   4   3      104.76      122.06      7.81 o 
  -5   4   3      333.86      367.24      7.44 o 
  -4   4   3      612.62      616.96     11.44 o 
  -3   4   3       20.07       25.34      2.31 o 
  -2   4   3       67.63       51.51      3.60 o 
  -1   4   3       96.87      115.25      4.58 o 
   0   4   3      634.39      672.98     10.80 o 
   1   4   3     2220.58     2375.75     30.66 o 
   2   4   3      227.76      217.68      6.66 o 
   3   4   3      238.30      208.92      7.66 o 
   4   4   3      186.50      191.07      5.47 o 
   5   4   3      165.08      135.28      8.09 o 
   6   4   3        0.30       -1.59      2.05 o 
   7   4   3      220.93      262.40     14.57 o 
   8   4   3      171.76      168.47      9.33 o 
   9   4   3       86.19       86.03      7.96 o 
  10   4   3        0.90       -0.05      4.61 o 
  11   4   3       34.50       39.81      8.65 o 
  12   4   3        0.26        5.37      6.78 o 
 -13   5   3        7.00        1.28      6.90 o 
 -12   5   3        2.88       -4.97     10.63 o 
 -11   5   3       36.79       60.32      9.47 o 
 -10   5   3      363.70      377.28     16.31 o 
  -9   5   3       56.92       30.77      9.01 o 
  -8   5   3      337.65      339.12     14.09 o 
  -7   5   3        5.19        2.60      5.18 o 
  -6   5   3       12.72       14.07      2.80 o 
  -5   5   3      656.97      650.20     10.36 o 
  -4   5   3       27.68       35.39      4.34 o 
  -3   5   3       97.80      104.53      4.15 o 
  -2   5   3        3.33       -1.58      1.58 o 
  -1   5   3      722.16      790.75     12.53 o 
   0   5   3      874.88      794.17     19.83 o 
   1   5   3      138.78      146.50      5.23 o 
   2   5   3     1588.33     1617.64     32.97 o 
   3   5   3      263.11      267.46     12.22 o 
   4   5   3       28.24       27.90      5.22 o 
   5   5   3       45.56       36.07      6.08 o 
   6   5   3      104.54       79.51      6.56 o 
   7   5   3      108.78      112.81      7.05 o 
   8   5   3       10.76       10.58      5.71 o 
   9   5   3       30.53       21.95      6.81 o 
  10   5   3        7.47        9.85      6.33 o 
  11   5   3        1.49       -3.51      6.95 o 
  12   5   3        1.79        2.34     11.08 o 
 -13   6   3        6.47        7.38     10.11 o 
 -12   6   3       33.00       23.91      8.23 o 
 -11   6   3       22.92        6.18      5.94 o 
 -10   6   3       24.61       32.08      7.26 o 
  -9   6   3      248.34      265.60     13.89 o 
  -8   6   3      477.60      477.51     17.17 o 
  -7   6   3        0.14       -3.10      3.19 o 
  -6   6   3        4.14        3.65      2.97 o 
  -5   6   3       24.92       26.33      3.83 o 
  -4   6   3       26.55       20.46      3.00 o 
  -3   6   3       87.43       95.78      4.15 o 
  -2   6   3      480.70      444.83     10.05 o 
  -1   6   3      180.69      196.31      6.53 o 
   0   6   3       57.36       72.14      4.36 o 
   1   6   3       22.75       19.15      2.97 o 
   2   6   3      145.49      133.39     10.64 o 
   3   6   3      200.39      174.46      9.19 o 
   4   6   3      662.09      592.15     17.34 o 
   5   6   3      287.59      273.47     12.67 o 
   6   6   3      101.60      100.63      9.28 o 
   7   6   3       13.07       18.82      5.24 o 
   8   6   3        0.38       -0.28      4.89 o 
   9   6   3       81.81       75.56     10.11 o 
  10   6   3        2.49        3.75      6.11 o 
  11   6   3       15.13       27.87     12.25 o 
  12   6   3        0.31        0.35     12.93 o 
 -13   7   3        1.21       -6.06      6.75 o 
 -12   7   3       25.42       28.11      8.27 o 
 -11   7   3       23.71       29.11     11.13 o 
 -10   7   3       34.52       33.37      8.54 o 
  -9   7   3      423.68      387.50     16.83 o 
  -8   7   3      595.05      609.57     26.50 o 
  -7   7   3       36.45       34.13      5.10 o 
  -6   7   3       82.69       92.92      6.49 o 
  -5   7   3        0.00       -1.97      2.54 o 
  -4   7   3       40.14       46.22      5.64 o 
  -3   7   3       37.61       35.60      3.36 o 
  -2   7   3      142.34      138.05      5.18 o 
  -1   7   3        8.65       10.30      2.89 o 
   0   7   3      219.03      289.06      8.04 o 
   1   7   3       17.22       13.50      3.35 o 
   2   7   3       13.99       15.60      4.44 o 
   3   7   3        3.29       -1.05      3.54 o 
   4   7   3      338.56      406.45     15.11 o 
   5   7   3     1640.60     1561.72     32.23 o 
   6   7   3      383.65      392.35     24.14 o 
   7   7   3       47.79       50.71      7.12 o 
   8   7   3        8.48        8.20      5.75 o 
   9   7   3        6.65       12.85      6.54 o 
  10   7   3       12.45        8.49     15.67 o 
  11   7   3        0.46       -0.41      7.09 o 
 -12   8   3        1.05       -5.38      5.38 o 
 -11   8   3        0.08       -1.07      5.49 o 
 -10   8   3       73.25       81.80     14.57 o 
  -9   8   3      128.43      111.10     11.01 o 
  -8   8   3        0.05       -0.15      4.35 o 
  -7   8   3       25.17       31.49      7.63 o 
  -6   8   3       84.07       92.76      6.86 o 
  -5   8   3      127.54      141.76     10.01 o 
  -4   8   3      340.20      317.10     10.23 o 
  -3   8   3      398.23      392.35     10.90 o 
  -2   8   3      240.34      224.79      7.28 o 
  -1   8   3        5.95       16.20      2.97 o 
   0   8   3       30.95       40.21      5.89 o 
   1   8   3       41.28       48.28      5.84 o 
   2   8   3       44.53       70.84      7.02 o 
   3   8   3      433.87      442.63     27.45 o 
   4   8   3      666.13      668.41     19.94 o 
   5   8   3      580.04      620.38     20.14 o 
   6   8   3        6.26       11.19      5.54 o 
   7   8   3       26.86       27.98      5.11 o 
   8   8   3        3.94       12.36     14.65 o 
   9   8   3        0.27        6.81     11.37 o 
  10   8   3       13.38       11.16      7.36 o 
  11   8   3       10.12        7.16     12.12 o 
 -12   9   3       21.63       14.53     10.59 o 
 -11   9   3        7.68        5.93      9.09 o 
 -10   9   3        3.43       -5.03      5.03 o 
  -9   9   3        1.69       19.36     13.30 o 
  -8   9   3       21.11       38.92      7.40 o 
  -7   9   3       20.10       19.14      7.74 o 
  -6   9   3     1058.00     1021.18     32.97 o 
  -5   9   3      106.79      113.88      9.25 o 
  -4   9   3      244.07      243.42      9.77 o 
  -3   9   3        3.45       -3.11      3.11 o 
  -2   9   3       32.00       33.87      4.75 o 
  -1   9   3      499.89      520.56     11.90 o 
   0   9   3       23.25       18.07      4.79 o 
   1   9   3        9.00       17.27      4.65 o 
   2   9   3      129.69      129.40      9.17 o 
   3   9   3       16.42       22.39      5.58 o 
   4   9   3       48.26       34.82      6.87 o 
   5   9   3       63.42       71.56      9.19 o 
   6   9   3       29.51       52.79      8.91 o 
   7   9   3       14.13       21.14      6.92 o 
   8   9   3      150.94      175.37     14.14 o 
   9   9   3        3.97        1.83      6.73 o 
  10   9   3       11.53        7.36      7.89 o 
 -11  10   3       15.77       15.26      7.68 o 
 -10  10   3       25.93       12.09      6.88 o 
  -9  10   3        8.32        2.59     11.59 o 
  -8  10   3        0.00       -1.80      3.97 o 
  -7  10   3       50.00       36.28     10.11 o 
  -6  10   3      759.34      772.65     22.01 o 
  -5  10   3       58.75       73.89      6.88 o 
  -4  10   3     1094.17     1000.11     24.36 o 
  -3  10   3       99.99       99.97      7.20 o 
  -2  10   3       42.71       44.24      5.41 o 
  -1  10   3      111.82      106.78      9.21 o 
   0  10   3       22.94       21.20      4.12 o 
   1  10   3      156.43      146.96      9.72 o 
   2  10   3      111.62      133.01      9.77 o 
   3  10   3        0.01       -4.18      4.18 o 
   4  10   3       40.17       58.25      8.52 o 
   5  10   3        0.36        3.22      5.55 o 
   6  10   3        8.27        4.05      7.38 o 
   7  10   3       38.53       56.41     10.07 o 
   8  10   3       36.94       39.06     19.26 o 
   9  10   3        5.56        7.33     21.39 o 
  10  10   3       22.83       14.80     13.67 o 
 -10  11   3        2.48       -6.81      6.81 o 
  -9  11   3        6.60        3.46      7.88 o 
  -8  11   3       13.71        5.41      5.84 o 
  -7  11   3       62.66       59.92     13.88 o 
  -6  11   3       14.05       14.22      4.43 o 
  -5  11   3       31.01       25.47      9.86 o 
  -4  11   3       51.37       40.40      5.74 o 
  -3  11   3       27.57       25.26      6.49 o 
  -2  11   3      123.35      110.98     20.11 o 
  -1  11   3        0.05       -5.40      7.77 o 
   0  11   3      129.50      139.40     10.85 o 
   1  11   3      133.48      118.48      9.44 o 
   2  11   3      358.09      355.17     15.02 o 
   3  11   3       54.92       82.39     16.26 o 
   4  11   3       41.02       42.07      8.53 o 
   5  11   3        1.94        2.43     11.21 o 
   6  11   3        4.05        3.75      5.93 o 
   7  11   3       16.84        7.29      7.45 o 
   8  11   3       28.87       27.25      9.15 o 
   9  11   3       27.31       23.68     10.02 o 
  -9  12   3       22.61       18.73      8.73 o 
  -8  12   3       37.60       35.51      8.04 o 
  -7  12   3       46.86       49.87      6.90 o 
  -6  12   3       97.16      104.74     13.37 o 
  -5  12   3       12.16        7.44      4.75 o 
  -4  12   3        0.74       -3.12      4.37 o 
  -3  12   3       22.16       27.38      6.70 o 
  -2  12   3       34.09       27.85      6.74 o 
  -1  12   3       34.41       27.70      7.57 o 
   0  12   3       47.12       51.69     13.92 o 
   1  12   3       40.05       45.44      7.99 o 
   2  12   3        6.28        4.09      5.32 o 
   3  12   3      209.62      223.20     13.83 o 
   4  12   3      151.08      124.84     15.94 o 
   5  12   3      105.82      123.25     16.65 o 
   6  12   3        9.68       11.40     15.84 o 
   7  12   3        9.81        1.39      7.30 o 
   8  12   3        1.89        6.64      8.76 o 
  -8  13   3        0.48        3.98      4.71 o 
  -7  13   3        1.75       -1.34      5.40 o 
  -6  13   3        3.01        2.33      6.00 o 
  -5  13   3        5.72       12.20      6.33 o 
  -4  13   3       38.35       41.11      8.19 o 
  -3  13   3       62.42       87.51     10.34 o 
  -2  13   3       46.64       38.25      8.60 o 
  -1  13   3        3.18       -2.97      4.61 o 
   0  13   3       62.03       70.62     19.38 o 
   1  13   3       18.29       10.70      6.31 o 
   2  13   3        3.75        4.90      5.24 o 
   3  13   3       24.56       19.09     11.32 o 
   4  13   3       40.86       43.99      9.18 o 
   5  13   3        9.07       -6.91      7.06 o 
   6  13   3        0.60       -3.90      6.84 o 
   7  13   3       18.87       32.22     10.43 o 
  -7  14   3        3.16       10.87      5.70 o 
  -6  14   3        0.07        5.80      8.47 o 
  -5  14   3        3.48        2.34      7.85 o 
  -4  14   3       12.72       10.59      6.30 o 
  -3  14   3       31.71       43.92      9.05 o 
  -2  14   3      158.86      176.06     14.13 o 
  -1  14   3       42.97       32.44      8.42 o 
   0  14   3        0.03        2.15      7.90 o 
   1  14   3       14.42        5.87      6.17 o 
   2  14   3        0.73       16.86      6.71 o 
   3  14   3       11.66        7.01     10.68 o 
   4  14   3        5.60       -4.53     10.00 o 
   5  14   3       11.20       21.53      8.69 o 
   6  14   3       33.75       30.28     10.20 o 
  -5  15   3       12.85       24.87     11.16 o 
  -4  15   3       37.31       43.66     16.51 o 
  -3  15   3        0.82        6.70      7.93 o 
  -2  15   3       11.77       -2.70      6.52 o 
  -1  15   3       14.22       22.29      8.32 o 
   0  15   3       10.28        9.61      7.12 o 
   1  15   3        3.60        4.34      6.76 o 
   2  15   3        0.84        7.67      6.95 o 
   3  15   3        0.18       10.10      7.59 o 
   4  15   3       24.48       19.05     11.13 o 
  -2  16   3        0.37        3.58     11.38 o 
  -1  16   3        5.23       14.06      8.59 o 
   0  16   3        1.87       -6.14     10.01 o 
   1  16   3       15.20       30.17     13.65 o 
 -14   0   4       25.07       16.86     11.17 o 
 -12   0   4        0.04        2.97     11.83 o 
 -10   0   4     1691.58     1581.84     32.39 o 
  -8   0   4      515.92      529.61     16.18 o 
  -6   0   4      449.03      385.89     12.26 o 
  -4   0   4       85.56       96.35      5.84 o 
  -2   0   4       49.44       38.99      2.46 o 
   0   0   4     1474.69     1688.19     17.96 o 
   2   0   4      294.72      295.14      8.90 o 
   4   0   4     1375.83     1429.64     17.00 o 
   6   0   4      115.93      126.86      8.25 o 
   8   0   4      155.33      124.21      9.37 o 
  10   0   4        8.55       23.46      9.16 o 
  12   0   4       49.52       83.05     15.78 o 
 -14   1   4        3.10       -3.19      6.18 o 
 -13   1   4       29.12       46.64      7.40 o 
 -12   1   4       38.55       64.39      9.30 o 
 -11   1   4        2.89        2.80      3.69 o 
 -10   1   4      135.61      114.43      9.35 o 
  -9   1   4      671.22      650.93     13.31 o 
  -8   1   4        7.81        5.95      3.14 o 
  -7   1   4      319.41      341.91      7.02 o 
  -6   1   4      203.66      195.50      4.90 o 
  -5   1   4      441.09      434.95      6.56 o 
  -4   1   4       10.22        7.15      2.11 o 
  -3   1   4      313.76      327.26      5.26 o 
  -2   1   4     3124.04     3126.80     34.11 o 
  -1   1   4     8882.46     8616.67     65.75 o 
   0   1   4      765.63      742.41      9.24 o 
   1   1   4     3978.93     3986.11     34.21 o 
   2   1   4      386.96      418.17      7.52 o 
   3   1   4       48.84       47.11      2.36 o 
   4   1   4     1401.15     1354.92     20.21 o 
   5   1   4       72.38       93.80      7.23 o 
   6   1   4       49.96       70.76      4.71 o 
   7   1   4       32.69       21.86      3.60 o 
   8   1   4       56.55       30.78      4.29 o 
   9   1   4       29.40       28.51      5.38 o 
  10   1   4        6.71       10.05      4.79 o 
  11   1   4       12.01       17.88      6.67 o 
  12   1   4        0.35       -5.16      5.16 o 
 -14   2   4        3.39        4.09     11.07 o 
 -13   2   4        4.64        0.95      4.96 o 
 -12   2   4       28.59       39.22      7.70 o 
 -11   2   4       14.19       12.76      4.96 o 
 -10   2   4        1.24       -1.31      3.71 o 
  -9   2   4      104.88      125.93      6.58 o 
  -8   2   4       28.29       26.47      5.32 o 
  -7   2   4      163.49      161.91      6.53 o 
  -6   2   4     1173.95     1135.51     12.87 o 
  -5   2   4      222.70      208.57      4.56 o 
  -4   2   4      414.69      438.67      8.13 o 
  -3   2   4     1610.40     1731.86     17.47 o 
  -2   2   4      207.61      220.46      5.53 o 
  -1   2   4     5515.17     5337.28     42.73 o 
   0   2   4      131.01      178.54      4.85 o 
   1   2   4     1744.76     1818.96     15.56 o 
   2   2   4      206.75      199.23      5.34 o 
   3   2   4        0.65        1.27      2.55 o 
   4   2   4      129.90      114.96      3.83 o 
   5   2   4       55.98       49.29      4.36 o 
   6   2   4      169.04      181.87      7.46 o 
   7   2   4       90.62       69.15      5.08 o 
   8   2   4      168.38      128.73      8.27 o 
   9   2   4       24.88       14.97      4.84 o 
  10   2   4       23.91       50.93      8.61 o 
  11   2   4        0.08        0.31      4.81 o 
  12   2   4       14.61       15.24      7.26 o 
 -14   3   4       13.66        2.43     21.08 o 
 -13   3   4       10.52        7.74      7.01 o 
 -12   3   4       40.98       88.90     16.86 o 
 -11   3   4        6.86        2.13      5.43 o 
 -10   3   4       28.24       27.62      6.85 o 
  -9   3   4        6.13        3.63      3.91 o 
  -8   3   4       18.31       21.00      4.33 o 
  -7   3   4        8.56       10.12      3.50 o 
  -6   3   4       53.59       53.82      3.47 o 
  -5   3   4      232.75      257.19      5.92 o 
  -4   3   4      320.03      311.48      6.09 o 
  -3   3   4     2307.14     2391.54     19.81 o 
  -2   3   4       77.64       73.37      4.07 o 
  -1   3   4      125.71      118.44      3.99 o 
   0   3   4      696.99      686.69     13.08 o 
   1   3   4        0.68        3.51      1.80 o 
   2   3   4        9.84        8.21      2.05 o 
   3   3   4       10.59       19.26      2.57 o 
   4   3   4      189.99      210.95      6.29 o 
   5   3   4      195.45      180.45      5.07 o 
   6   3   4       36.26       22.72      3.43 o 
   7   3   4       35.83       26.27      4.93 o 
   8   3   4      193.44      172.40     20.27 o 
   9   3   4       14.52        5.90      4.44 o 
  10   3   4       63.88       64.85      7.75 o 
  11   3   4       27.96       29.32      6.56 o 
  12   3   4        0.56        9.30      6.43 o 
 -14   4   4      123.22      155.53     14.84 o 
 -13   4   4        8.14        4.06      7.06 o 
 -12   4   4        8.72        9.58      6.52 o 
 -11   4   4        1.69       -1.55      5.27 o 
 -10   4   4      113.29      137.58     11.00 o 
  -9   4   4       88.87       72.66      8.28 o 
  -8   4   4      152.67      137.83     14.37 o 
  -7   4   4      806.38      776.03     20.42 o 
  -6   4   4     1057.01     1095.16     14.55 o 
  -5   4   4     1019.74     1038.64     13.48 o 
  -4   4   4     1245.77     1239.69     17.18 o 
  -3   4   4      999.54     1111.07     11.74 o 
  -2   4   4      169.04      176.65      5.01 o 
  -1   4   4      665.64      645.01     12.31 o 
   0   4   4     1914.46     1770.28     21.61 o 
   1   4   4        2.20       -0.48      2.12 o 
   2   4   4      212.48      198.95      6.27 o 
   3   4   4       24.47       41.56      4.37 o 
   4   4   4       67.72       60.06      3.85 o 
   5   4   4       33.56       55.30      8.28 o 
   6   4   4       50.99       46.92      5.68 o 
   7   4   4      398.67      349.41     12.09 o 
   8   4   4        0.40        8.49      4.35 o 
   9   4   4      496.27      453.21     15.08 o 
  10   4   4        3.42       17.38      5.40 o 
  11   4   4        8.89        6.07      5.46 o 
  12   4   4        6.98        4.74     10.12 o 
 -13   5   4        4.24       17.88      7.84 o 
 -12   5   4       13.18       12.97      7.13 o 
 -11   5   4       14.07        7.47      5.92 o 
 -10   5   4       53.66       69.62      8.92 o 
  -9   5   4       16.42       13.16      5.76 o 
  -8   5   4       63.76       62.69      7.67 o 
  -7   5   4        0.06       -1.36      3.41 o 
  -6   5   4      186.34      206.12      6.31 o 
  -5   5   4     2078.01     2231.42     23.33 o 
  -4   5   4       39.61       44.38      2.81 o 
  -3   5   4       35.53       39.32      2.62 o 
  -2   5   4      596.66      637.53     11.60 o 
  -1   5   4     1301.23     1291.72     17.85 o 
   0   5   4     1884.02     1976.55     23.95 o 
   1   5   4      209.16      206.50      8.34 o 
   2   5   4      173.93      166.94      5.87 o 
   3   5   4      520.68      536.14     10.59 o 
   4   5   4       15.30       15.00      4.77 o 
   5   5   4      113.02      111.19      8.87 o 
   6   5   4        1.41       -3.78      3.78 o 
   7   5   4       48.40       54.49      7.95 o 
   8   5   4       94.47      131.73     19.25 o 
   9   5   4       99.64      113.25     11.36 o 
  10   5   4       79.94       79.93     10.59 o 
  11   5   4        5.19       18.34      7.81 o 
  12   5   4       17.09       16.87      8.73 o 
 -13   6   4        1.70        4.35      6.95 o 
 -12   6   4        1.62       -2.06      5.57 o 
 -11   6   4        1.31        5.23      6.07 o 
 -10   6   4       88.05      111.96     10.85 o 
  -9   6   4      177.10      179.58     12.08 o 
  -8   6   4        8.17        4.40      4.68 o 
  -7   6   4      508.77      512.40     28.20 o 
  -6   6   4       83.31       84.95      9.14 o 
  -5   6   4      140.60      137.67      5.30 o 
  -4   6   4        0.02        1.14      1.76 o 
  -3   6   4      380.46      429.38      8.30 o 
  -2   6   4       90.01       82.76      4.07 o 
  -1   6   4       53.70       52.52      4.14 o 
   0   6   4        4.09        1.98      2.55 o 
   1   6   4       33.52       51.43      5.12 o 
   2   6   4       10.59       11.65      2.65 o 
   3   6   4      441.61      385.37     15.93 o 
   4   6   4       81.73       94.09      8.28 o 
   5   6   4       15.05       11.49      5.33 o 
   6   6   4      367.78      375.20     15.73 o 
   7   6   4      212.74      187.82     18.64 o 
   8   6   4       18.54        4.30      5.65 o 
   9   6   4       16.84       15.27      7.11 o 
  10   6   4       14.39       16.12      8.13 o 
  11   6   4        5.45       12.25      7.58 o 
 -13   7   4        6.34        3.52      7.55 o 
 -12   7   4       45.39       25.46      8.79 o 
 -11   7   4        9.10        1.98      5.49 o 
 -10   7   4        0.50       -5.05      5.05 o 
  -9   7   4      157.37      122.98     10.94 o 
  -8   7   4       10.14       15.79      5.95 o 
  -7   7   4      250.14      272.97     14.11 o 
  -6   7   4      476.52      449.75     27.85 o 
  -5   7   4      590.74      600.11     11.60 o 
  -4   7   4      195.35      187.83      5.50 o 
  -3   7   4       11.18        6.55      2.37 o 
  -2   7   4      139.03      127.43      5.21 o 
  -1   7   4      308.67      317.42      8.88 o 
   0   7   4        4.05        3.31      2.93 o 
   1   7   4        0.59       10.51      4.35 o 
   2   7   4        9.36       12.70      3.56 o 
   3   7   4        6.66       21.18      5.27 o 
   4   7   4      280.52      254.51     12.51 o 
   5   7   4      261.63      262.26     13.55 o 
   6   7   4       24.66       19.56      6.62 o 
   7   7   4        4.67        0.81      5.42 o 
   8   7   4       11.67       -1.80      5.17 o 
   9   7   4        0.81        3.68      6.20 o 
  10   7   4        1.01       -1.35      6.56 o 
  11   7   4        1.80       10.24      8.10 o 
 -12   8   4       21.34       25.38      9.07 o 
 -11   8   4        1.71       -3.92      5.33 o 
 -10   8   4        4.04        1.34      5.60 o 
  -9   8   4      125.07      120.66     11.14 o 
  -8   8   4       88.88       66.29      8.89 o 
  -7   8   4      118.44      144.79     10.63 o 
  -6   8   4        0.35        1.94      5.86 o 
  -5   8   4      760.45      779.92     14.05 o 
  -4   8   4     3641.55     3587.67     43.14 o 
  -3   8   4      189.61      189.15      7.89 o 
  -2   8   4       90.88      104.22      5.11 o 
  -1   8   4      868.07      849.18     15.51 o 
   0   8   4      256.28      253.06     10.99 o 
   1   8   4      215.18      198.08      8.10 o 
   2   8   4        0.78        2.25      3.77 o 
   3   8   4       29.62       26.57      5.82 o 
   4   8   4      607.09      563.74     26.52 o 
   5   8   4      398.75      418.80     16.95 o 
   6   8   4        0.01        0.92      5.00 o 
   7   8   4       15.98       10.06      6.53 o 
   8   8   4        0.45        5.54      8.14 o 
   9   8   4       11.53       15.37      7.71 o 
  10   8   4       87.25       85.37     12.42 o 
 -12   9   4       25.58       23.84     10.95 o 
 -11   9   4        1.25       -2.75      7.41 o 
 -10   9   4        2.07       12.78      8.65 o 
  -9   9   4        5.22       -0.17      5.54 o 
  -8   9   4       61.28       63.48      9.00 o 
  -7   9   4       69.57       81.79      9.16 o 
  -6   9   4      158.75      186.83      9.29 o 
  -5   9   4      243.21      229.57      8.29 o 
  -4   9   4      745.57      755.25     16.48 o 
  -3   9   4      782.46      800.38     16.62 o 
  -2   9   4      147.89      132.22      7.30 o 
  -1   9   4      158.38      186.23      9.07 o 
   0   9   4       37.26       30.52      5.97 o 
   1   9   4      142.70      146.75      9.48 o 
   2   9   4       16.90        9.99      4.81 o 
   3   9   4       46.83       42.67      7.24 o 
   4   9   4       24.89       44.69      7.71 o 
   5   9   4        2.08        2.45      8.04 o 
   6   9   4       12.54       19.15      6.86 o 
   7   9   4        2.26        0.62      6.16 o 
   8   9   4        8.88       12.34      7.30 o 
   9   9   4       31.60       27.70     15.85 o 
  10   9   4       11.67       12.61      8.95 o 
 -11  10   4        5.92        7.46      7.56 o 
 -10  10   4       21.91       36.03      8.67 o 
  -9  10   4        1.20       -4.18      5.36 o 
  -8  10   4        3.95       12.37      6.10 o 
  -7  10   4      126.83      122.70      8.60 o 
  -6  10   4        9.45        8.36      4.00 o 
  -5  10   4      314.63      295.81     11.15 o 
  -4  10   4       82.64       85.27      7.04 o 
  -3  10   4        0.09       -3.31      3.31 o 
  -2  10   4        4.91       -0.62      4.54 o 
  -1  10   4      104.76       99.14      9.78 o 
   0  10   4        1.13        0.43      4.05 o 
   1  10   4       23.99       18.03      7.21 o 
   2  10   4        4.67       -0.60      8.92 o 
   3  10   4        0.88        2.88      6.41 o 
   4  10   4      108.38      145.12     11.62 o 
   5  10   4        2.12        5.71      5.78 o 
   6  10   4        3.26        5.41      6.27 o 
   7  10   4       30.83       38.54      9.03 o 
   8  10   4        9.35       13.29     13.32 o 
   9  10   4       48.54       46.01     10.66 o 
 -10  11   4       22.18       32.26      8.88 o 
  -9  11   4        4.88        5.12      6.01 o 
  -8  11   4        3.96        5.03      6.57 o 
  -7  11   4        5.35        5.97      3.96 o 
  -6  11   4       55.07       64.78      6.87 o 
  -5  11   4      223.59      253.46     39.21 o 
  -4  11   4      178.25      167.71      9.33 o 
  -3  11   4       71.63       61.72     14.65 o 
  -2  11   4      135.42      150.64     11.20 o 
  -1  11   4        3.59        1.87      6.94 o 
   0  11   4      276.58      279.48     43.85 o 
   1  11   4       48.92       35.88      6.84 o 
   2  11   4       22.60       27.16      9.23 o 
   3  11   4        7.82       17.24      6.29 o 
   4  11   4        6.00        0.32      8.42 o 
   5  11   4       38.53       48.45      9.08 o 
   6  11   4       34.56       40.41      9.24 o 
   7  11   4        0.07       -7.10      7.10 o 
   8  11   4        0.25        0.75      7.48 o 
  -9  12   4       15.64       19.92      5.63 o 
  -8  12   4       83.94       93.74     13.45 o 
  -7  12   4        4.93        1.67      5.94 o 
  -6  12   4        5.46       13.46      5.13 o 
  -5  12   4       64.86       69.55      9.68 o 
  -4  12   4        9.01       -0.04      4.86 o 
  -3  12   4       15.50       11.82      6.00 o 
  -2  12   4        6.33       11.97      5.61 o 
  -1  12   4       52.82       59.67      8.96 o 
   0  12   4      109.85       87.34     10.03 o 
   1  12   4      235.86      239.48     21.65 o 
   2  12   4      122.98      134.64     12.60 o 
   3  12   4      154.10      154.36     13.31 o 
   4  12   4       50.79       57.94     10.26 o 
   5  12   4        0.56       -2.65      8.58 o 
   6  12   4        0.25       -3.24      6.18 o 
   7  12   4       13.46       -1.51      7.72 o 
   8  12   4        0.10        3.36      8.71 o 
  -8  13   4       35.73       36.52      6.91 o 
  -7  13   4       57.55       65.18      8.01 o 
  -6  13   4        0.30       -3.79      4.88 o 
  -5  13   4       20.96       23.41     10.30 o 
  -4  13   4       30.64       35.03     11.19 o 
  -3  13   4       38.71       47.22      8.65 o 
  -2  13   4       23.33       21.88      7.15 o 
  -1  13   4        0.01       -3.48      7.30 o 
   0  13   4        2.58        8.95     11.82 o 
   1  13   4        0.54        4.12      5.87 o 
   2  13   4        0.11       -3.43      9.03 o 
   3  13   4      201.54      240.59     24.13 o 
   4  13   4        8.70        2.74     12.48 o 
   5  13   4       14.96       17.58      8.10 o 
   6  13   4       10.99        2.10      7.71 o 
   7  13   4        1.01        9.58      9.23 o 
  -7  14   4        0.21       11.17      6.37 o 
  -6  14   4        3.48        0.07      5.08 o 
  -5  14   4        0.21       -5.12      7.98 o 
  -4  14   4        9.50       15.80      9.44 o 
  -3  14   4       32.90       46.69      9.30 o 
  -2  14   4       23.30       29.21      8.19 o 
  -1  14   4        3.28        1.06      6.09 o 
   0  14   4        1.84       -0.14      6.12 o 
   1  14   4       18.17        9.20      6.56 o 
   2  14   4        3.70       -2.67     11.47 o 
   3  14   4        0.52        5.01     11.56 o 
   4  14   4        6.09        8.25     12.51 o 
   5  14   4        1.84       -7.02      7.02 o 
  -5  15   4        5.62        6.77     10.22 o 
  -4  15   4        4.69       -5.69      8.47 o 
  -3  15   4       19.20       20.66     12.37 o 
  -2  15   4       57.05       59.16     10.80 o 
  -1  15   4        1.81        2.11      6.80 o 
   0  15   4        3.65       -1.09      8.92 o 
   1  15   4        0.13       -1.17      5.94 o 
   2  15   4        1.26        5.46      7.06 o 
   3  15   4        2.51        3.61      7.00 o 
 -13   0   5       30.86       26.37     20.06 o 
 -11   0   5      370.31      426.05     17.34 o 
  -9   0   5       26.15       28.30      6.52 o 
  -7   0   5       34.56       51.23      6.39 o 
  -5   0   5      848.71      826.37     17.64 o 
  -3   0   5       11.02        8.56      1.71 o 
  -1   0   5        0.02        7.80      1.95 o 
   1   0   5      635.04      645.60     13.99 o 
   3   0   5     2992.08     3092.03     42.94 o 
   5   0   5       16.64       11.83      5.51 o 
   7   0   5        7.69        1.54      5.50 o 
   9   0   5        7.77       15.51      5.78 o 
  11   0   5       22.10       28.88     11.01 o 
 -14   1   5        0.03        6.41      6.10 o 
 -13   1   5        4.63        2.79      5.06 o 
 -12   1   5       11.30        5.48      4.39 o 
 -11   1   5        0.14        7.28      3.99 o 
 -10   1   5     1053.60     1014.72     17.94 o 
  -9   1   5      123.75      150.91      9.41 o 
  -8   1   5      212.33      236.50      8.14 o 
  -7   1   5       61.61       59.93      4.63 o 
  -6   1   5      280.38      283.46      7.69 o 
  -5   1   5      945.84      872.67     10.49 o 
  -4   1   5        8.10        8.59      1.68 o 
  -3   1   5       80.05       58.35      2.72 o 
  -2   1   5       95.02       82.60      2.81 o 
  -1   1   5      453.11      397.98      5.87 o 
   0   1   5      340.16      289.83      4.94 o 
   1   1   5      722.57      558.00      9.54 o 
   2   1   5      105.23       95.37      5.16 o 
   3   1   5       29.68       30.27      3.25 o 
   4   1   5      879.60      886.47     13.75 o 
   5   1   5       20.50       20.98      3.38 o 
   6   1   5      352.39      347.69      9.81 o 
   7   1   5       23.59       25.29      3.95 o 
   8   1   5       63.58       64.74      5.61 o 
   9   1   5        9.56        0.21      5.32 o 
  10   1   5       48.19       52.20      7.70 o 
  11   1   5        3.98       -2.37      5.42 o 
  12   1   5        1.02        5.22      7.04 o 
 -14   2   5        2.94        9.60      8.18 o 
 -13   2   5       48.37       30.11      8.21 o 
 -12   2   5       12.12        6.80      5.00 o 
 -11   2   5       76.24       88.92      6.82 o 
 -10   2   5      130.39      119.18      7.26 o 
  -9   2   5       10.46       11.50      3.85 o 
  -8   2   5       10.48        7.01      3.29 o 
  -7   2   5       88.24       73.95      4.92 o 
  -6   2   5        2.04        4.75      2.70 o 
  -5   2   5      854.78      898.23     11.12 o 
  -4   2   5       84.14       96.93      3.54 o 
  -3   2   5      170.02      207.91      5.35 o 
  -2   2   5      789.13      839.69     10.91 o 
  -1   2   5     1239.19     1372.40     13.08 o 
   0   2   5      184.44      188.12      4.75 o 
   1   2   5      544.81      547.02      9.80 o 
   2   2   5       81.76       58.82      3.59 o 
   3   2   5        2.94        4.68      2.23 o 
   4   2   5       69.62       69.77      4.42 o 
   5   2   5      113.73      132.32      5.29 o 
   6   2   5       23.01       18.85      3.35 o 
   7   2   5       30.00       43.08      4.72 o 
   8   2   5      165.16      159.61      9.29 o 
   9   2   5      159.46      132.49      9.25 o 
  10   2   5       14.25       10.22      4.85 o 
  11   2   5       20.37       16.17      5.92 o 
  12   2   5        0.35       -6.45      6.45 o 
 -14   3   5      123.29      132.88     13.84 o 
 -13   3   5        7.51       -3.65     16.52 o 
 -12   3   5        0.52       10.12      6.39 o 
 -11   3   5       34.43       21.20      6.79 o 
 -10   3   5      174.08      190.18     12.42 o 
  -9   3   5       85.44       90.70      6.95 o 
  -8   3   5       70.84       81.06      6.37 o 
  -7   3   5        1.97        1.90      3.15 o 
  -6   3   5      509.37      533.78     18.36 o 
  -5   3   5       22.22       14.53      2.42 o 
  -4   3   5      219.19      245.11      4.69 o 
  -3   3   5        1.71       -0.02      1.18 o 
  -2   3   5     5723.73     6255.62     50.91 o 
  -1   3   5     1305.49     1320.13     21.88 o 
   0   3   5     1636.74     1766.67     16.19 o 
   1   3   5       23.31       16.81      1.81 o 
   2   3   5      138.13      138.76      5.12 o 
   3   3   5        7.87       21.28      4.43 o 
   4   3   5      142.79      149.01      7.61 o 
   5   3   5       71.28       89.93      5.10 o 
   6   3   5      278.49      293.49     10.76 o 
   7   3   5       19.75       15.94      4.55 o 
   8   3   5      503.92      486.13     18.92 o 
   9   3   5       25.31       20.56      5.45 o 
  10   3   5        9.65        6.12      4.86 o 
  11   3   5        5.36        1.99      5.03 o 
 -14   4   5       48.98       68.94     13.96 o 
 -13   4   5       34.87       25.59     19.23 o 
 -12   4   5        0.00       -1.53      9.35 o 
 -11   4   5        1.79        1.61      5.55 o 
 -10   4   5       72.50       67.13      9.04 o 
  -9   4   5        1.63       -4.25      4.25 o 
  -8   4   5      111.94      103.24      6.90 o 
  -7   4   5        7.93       13.29      3.67 o 
  -6   4   5      819.29      785.45     15.20 o 
  -5   4   5      213.61      199.36      6.11 o 
  -4   4   5      668.35      799.63     10.66 o 
  -3   4   5        0.68        0.74      1.42 o 
  -2   4   5     1074.83     1094.90     13.83 o 
  -1   4   5     1050.48     1007.08     16.48 o 
   0   4   5     5465.57     5516.49     54.63 o 
   1   4   5      237.89      255.33      8.09 o 
   2   4   5      219.58      167.05      5.58 o 
   3   4   5        3.09        2.59      2.27 o 
   4   4   5       77.89       68.89      7.49 o 
   5   4   5      413.10      484.59     13.24 o 
   6   4   5       11.04        6.09      3.75 o 
   7   4   5       17.41        1.00      3.66 o 
   8   4   5      416.92      417.12     14.42 o 
   9   4   5       37.69       36.69      6.41 o 
  10   4   5       27.09       27.97      6.24 o 
  11   4   5       14.09       22.69      6.71 o 
 -13   5   5        4.60       -1.08      6.29 o 
 -12   5   5       14.46        2.66      7.17 o 
 -11   5   5        6.78        7.57      6.04 o 
 -10   5   5        6.93        4.70      5.28 o 
  -9   5   5      206.25      190.16     12.30 o 
  -8   5   5       21.77       29.21      6.29 o 
  -7   5   5       65.29       64.73      7.65 o 
  -6   5   5       17.76       11.18      5.51 o 
  -5   5   5      150.79      146.17      6.80 o 
  -4   5   5       60.78       46.67      3.07 o 
  -3   5   5      193.17      180.44      4.85 o 
  -2   5   5     2131.43     2334.46     23.95 o 
  -1   5   5      379.16      455.82     12.52 o 
   0   5   5     1673.12     1647.28     24.64 o 
   1   5   5       16.62       11.62      2.92 o 
   2   5   5       42.93       40.30      3.86 o 
   3   5   5        2.90        2.17      2.64 o 
   4   5   5       27.19       34.83      5.14 o 
   5   5   5      113.17       98.40     20.82 o 
   6   5   5        0.17       -1.12      4.33 o 
   7   5   5       67.65       69.83     10.32 o 
   8   5   5        0.07        3.04      5.48 o 
   9   5   5       10.29        0.35      9.89 o 
  10   5   5       80.30       82.89     11.36 o 
  11   5   5        1.91        3.51     13.61 o 
 -13   6   5        0.69        5.35      7.58 o 
 -12   6   5        6.88       -0.61      5.60 o 
 -11   6   5        0.33       -1.31     12.35 o 
 -10   6   5       68.27       70.43     11.63 o 
  -9   6   5       52.68       45.66      7.95 o 
  -8   6   5      321.83      287.19     14.28 o 
  -7   6   5       22.11       17.65      5.44 o 
  -6   6   5      250.78      239.47      9.05 o 
  -5   6   5      171.01      153.01      5.94 o 
  -4   6   5        2.60        5.89      2.08 o 
  -3   6   5       40.34       44.15      3.08 o 
  -2   6   5      155.37      169.51      6.94 o 
  -1   6   5       63.77       79.04      5.14 o 
   0   6   5       27.64       25.27      3.74 o 
   1   6   5      157.11      150.80      8.17 o 
   2   6   5       61.40       45.22      6.56 o 
   3   6   5      281.75      260.42     12.11 o 
   4   6   5      244.53      211.58     12.83 o 
   5   6   5      194.58      159.97     11.15 o 
   6   6   5      233.58      228.74     13.41 o 
   7   6   5       11.74       30.24      7.32 o 
   8   6   5        0.25        1.94      5.98 o 
   9   6   5        0.87        4.26      6.19 o 
  10   6   5        2.08       -3.17      6.67 o 
  11   6   5        8.87       16.22      8.54 o 
 -13   7   5       33.54       30.41     11.28 o 
 -12   7   5        0.19       -2.92      6.63 o 
 -11   7   5        0.01        5.25      5.94 o 
 -10   7   5       17.35       16.61      6.64 o 
  -9   7   5       29.78       26.13      9.31 o 
  -8   7   5       81.62       78.03      9.46 o 
  -7   7   5       35.02       18.03      6.42 o 
  -6   7   5       99.97      107.70     12.14 o 
  -5   7   5       41.36       36.33      4.71 o 
  -4   7   5        2.71        2.09      2.08 o 
  -3   7   5      294.94      292.21      6.75 o 
  -2   7   5      379.38      394.91     10.44 o 
  -1   7   5        9.58       11.11      3.41 o 
   0   7   5       19.52       21.18      3.83 o 
   1   7   5      266.63      295.44     12.29 o 
   2   7   5      440.02      415.07     14.98 o 
   3   7   5        0.65        0.21      4.36 o 
   4   7   5      117.97       87.22      8.95 o 
   5   7   5      109.12      119.40     27.03 o 
   6   7   5      129.28      166.37     12.43 o 
   7   7   5        0.23        3.14      5.64 o 
   8   7   5        0.00        6.40     12.06 o 
   9   7   5        0.90       -5.50      5.50 o 
  10   7   5       68.56       74.67     14.50 o 
 -12   8   5        1.02        7.90      7.36 o 
 -11   8   5        8.59       29.66      8.35 o 
 -10   8   5        4.90       -2.80      5.79 o 
  -9   8   5        0.59       -7.44      9.65 o 
  -8   8   5       85.53       80.68      9.46 o 
  -7   8   5        0.01        5.35      3.49 o 
  -6   8   5      197.46      194.22     10.27 o 
  -5   8   5        0.24       -2.35      2.89 o 
  -4   8   5       82.58       63.28      4.78 o 
  -3   8   5       91.81       95.41      5.20 o 
  -2   8   5        0.65        4.94      2.72 o 
  -1   8   5      208.41      188.49      7.94 o 
   0   8   5      154.02      141.28     18.95 o 
   1   8   5      115.52      131.26      9.27 o 
   2   8   5       90.36       98.37      6.98 o 
   3   8   5       11.12       15.15      5.37 o 
   4   8   5      300.52      295.07     26.27 o 
   5   8   5        8.60        7.78      5.65 o 
   6   8   5      109.74      121.57     11.39 o 
   7   8   5       34.11       56.86      9.33 o 
   8   8   5        5.24        5.55      6.70 o 
   9   8   5        0.00        2.46      6.58 o 
  10   8   5        7.78        6.17      8.02 o 
 -12   9   5        3.33        4.07      8.61 o 
 -11   9   5        4.60       -5.88      5.88 o 
 -10   9   5       13.37        5.82      6.35 o 
  -9   9   5        9.02       21.84      6.89 o 
  -8   9   5       49.82       37.45      7.99 o 
  -7   9   5       12.24       15.28      4.76 o 
  -6   9   5      111.66      119.36      8.10 o 
  -5   9   5      879.38      839.92     18.33 o 
  -4   9   5      347.07      344.47     11.06 o 
  -3   9   5      597.84      579.54     18.57 o 
  -2   9   5       76.40       79.63      5.16 o 
  -1   9   5      227.25      242.07     11.42 o 
   0   9   5      216.10      209.07     11.26 o 
   1   9   5      296.16      242.17     10.16 o 
   2   9   5        5.05        6.38      6.04 o 
   3   9   5       42.61       29.10      6.94 o 
   4   9   5        3.61        3.82      5.48 o 
   5   9   5        6.67        4.27      5.46 o 
   6   9   5        0.94       12.55      6.30 o 
   7   9   5       15.22       18.16     11.12 o 
   8   9   5        8.46       20.26      8.03 o 
   9   9   5      168.57      216.54     17.04 o 
 -11  10   5        5.10       -3.53      6.61 o 
 -10  10   5        0.00       -1.79      9.34 o 
  -9  10   5        0.77        6.67      4.18 o 
  -8  10   5        1.51        2.10      3.91 o 
  -7  10   5        0.06        1.30      4.43 o 
  -6  10   5      138.58      147.97      8.96 o 
  -5  10   5        1.71        0.86      4.82 o 
  -4  10   5      741.12      786.39     37.23 o 
  -3  10   5       60.44       49.93      8.20 o 
  -2  10   5       84.41       85.67      8.50 o 
  -1  10   5       79.44       73.90      7.92 o 
   0  10   5      524.65      522.13     17.29 o 
   1  10   5       31.48       31.53      6.39 o 
   2  10   5      158.17      140.87     10.74 o 
   3  10   5       40.11       27.56      6.88 o 
   4  10   5        3.28        2.67      5.37 o 
   5  10   5        0.09        1.89      5.78 o 
   6  10   5       35.60       51.81     25.39 o 
   7  10   5        7.80       17.08     11.37 o 
   8  10   5       80.50       95.50     12.79 o 
   9  10   5        0.12       -6.50     10.55 o 
 -10  11   5        0.00        3.56      6.68 o 
  -9  11   5        1.47        2.53      7.16 o 
  -8  11   5        1.00        7.04      4.45 o 
  -7  11   5        6.28        0.53      3.71 o 
  -6  11   5      126.08      121.85      8.93 o 
  -5  11   5        0.36       -3.32      3.32 o 
  -4  11   5        2.54        5.45      5.35 o 
  -3  11   5       16.23       13.78      5.57 o 
  -2  11   5      221.70      236.09     13.34 o 
  -1  11   5        8.37       11.87      5.54 o 
   0  11   5       35.04       35.19      6.71 o 
   1  11   5        0.00        2.50      4.85 o 
   2  11   5       54.88       41.65     16.25 o 
   3  11   5       67.27       83.90     17.92 o 
   4  11   5        2.13       -4.00      5.66 o 
   5  11   5        0.75        3.78      8.11 o 
   6  11   5        5.13        5.03      6.89 o 
   7  11   5        4.11        2.56      7.42 o 
   8  11   5        0.38        3.56      8.71 o 
  -9  12   5        0.37        1.02      4.47 o 
  -8  12   5        2.79       -2.06      6.32 o 
  -7  12   5        0.04        7.57      4.68 o 
  -6  12   5       48.42       40.54      7.30 o 
  -5  12   5       19.55       12.09      5.60 o 
  -4  12   5       22.68       16.43      9.39 o 
  -3  12   5        0.08       -4.46      4.46 o 
  -2  12   5        1.41       -1.56      4.68 o 
  -1  12   5       13.46       16.18      6.96 o 
   0  12   5       19.95       13.84      5.72 o 
   1  12   5        5.37        9.60      9.87 o 
   2  12   5      138.55      164.01     12.41 o 
   3  12   5        0.67       -2.26      5.53 o 
   4  12   5       32.32       35.60      8.87 o 
   5  12   5        8.94       -0.13      7.07 o 
   6  12   5       13.28       12.44      8.31 o 
   7  12   5        0.18        5.99      8.58 o 
  -8  13   5       12.02       15.59      5.98 o 
  -7  13   5        5.52        8.36      5.50 o 
  -6  13   5        0.91        4.13      5.15 o 
  -5  13   5        1.96        0.00      4.37 o 
  -4  13   5       14.44        6.09      8.68 o 
  -3  13   5        2.13       -8.28      8.28 o 
  -2  13   5        3.15        3.28      5.99 o 
  -1  13   5        8.81       12.87      8.44 o 
   0  13   5        2.70        2.50      5.47 o 
   1  13   5        0.46       -4.34      8.82 o 
   2  13   5       11.64        1.11      9.49 o 
   3  13   5        3.24        0.92      6.36 o 
   4  13   5       94.19       93.55     17.51 o 
   5  13   5        2.49       -3.67      7.23 o 
   6  13   5        0.36       -6.44      7.33 o 
  -7  14   5        0.66        3.99      9.36 o 
  -6  14   5        1.03       -0.02      5.74 o 
  -5  14   5        0.52        7.16      5.59 o 
  -4  14   5       15.76       23.01     10.92 o 
  -3  14   5        6.86        6.01      9.68 o 
  -2  14   5       18.63       15.31      7.42 o 
  -1  14   5       32.00       31.87     11.42 o 
   0  14   5        0.00       -5.32      5.32 o 
   1  14   5        0.27        1.90      5.72 o 
   2  14   5        3.81        6.48     10.59 o 
   3  14   5        1.76        5.36     12.46 o 
   4  14   5        6.42        7.33     13.08 o 
  -5  15   5        0.02       -0.83      9.82 o 
  -4  15   5       28.90       42.88     14.72 o 
  -3  15   5       44.39       33.55     13.92 o 
  -2  15   5        2.79      -10.76     10.76 o 
  -1  15   5       10.97        7.17      7.56 o 
   0  15   5        4.03        8.80     11.71 o 
   1  15   5        2.07       -6.03      6.03 o 
   2  15   5       17.97       11.70      8.06 o 
 -14   0   6       12.86       20.25     11.84 o 
 -12   0   6        4.56       -2.22      5.98 o 
 -10   0   6      448.78      442.15     17.48 o 
  -8   0   6       82.11       73.87      7.68 o 
  -6   0   6      370.66      341.55     12.58 o 
  -4   0   6      460.67      413.45     12.10 o 
  -2   0   6       34.17       25.40      2.73 o 
   0   0   6     1092.59     1158.14     25.23 o 
   2   0   6        3.62       -2.76      2.94 o 
   4   0   6      111.46       97.00      8.66 o 
   6   0   6        6.69       14.95      5.05 o 
   8   0   6        7.95       11.78      5.29 o 
  10   0   6       17.42       17.67      9.68 o 
 -14   1   6        0.14       -5.60      5.60 o 
 -13   1   6        0.71       -4.58      4.70 o 
 -12   1   6       37.62       25.57      8.29 o 
 -11   1   6       20.93       28.85      5.10 o 
 -10   1   6      203.90      202.11      8.76 o 
  -9   1   6      452.99      466.25     11.74 o 
  -8   1   6       83.44       69.24      6.51 o 
  -7   1   6       30.29       42.75      4.43 o 
  -6   1   6      306.04      359.28      8.94 o 
  -5   1   6     1005.23     1051.81     14.99 o 
  -4   1   6      131.28      140.25      4.19 o 
  -3   1   6       23.84       16.95      2.08 o 
  -2   1   6       18.86       15.17      1.70 o 
  -1   1   6       10.77       15.53      1.97 o 
   0   1   6       77.14       65.34      2.84 o 
   1   1   6      229.71      214.24      6.10 o 
   2   1   6       72.17       72.69      5.21 o 
   3   1   6       24.22       21.87      3.22 o 
   4   1   6       78.56       75.57      4.82 o 
   5   1   6      274.67      259.53      8.18 o 
   6   1   6       58.23       60.87      6.03 o 
   7   1   6       59.32       63.73      5.37 o 
   8   1   6       33.35       43.21      5.96 o 
   9   1   6       27.63       29.75      8.03 o 
  10   1   6       17.12        5.95      4.87 o 
  11   1   6        2.58        1.73      6.65 o 
 -14   2   6       12.74       -9.34     15.63 o 
 -13   2   6       25.18       21.68      6.62 o 
 -12   2   6       36.29       27.37      6.19 o 
 -11   2   6       69.12       71.05      7.11 o 
 -10   2   6      519.54      503.30     12.74 o 
  -9   2   6       68.18       76.02      5.92 o 
  -8   2   6       11.22       10.04      3.38 o 
  -7   2   6      173.96      140.88      6.34 o 
  -6   2   6       86.73       97.28      9.72 o 
  -5   2   6      276.05      320.50      6.53 o 
  -4   2   6      248.97      242.84      6.03 o 
  -3   2   6      316.24      349.57      7.21 o 
  -2   2   6      204.71      205.81      5.23 o 
  -1   2   6     7674.56     7737.60     64.70 o 
   0   2   6     1779.46     1720.47     16.41 o 
   1   2   6      136.58      127.49      3.59 o 
   2   2   6      226.14      195.37      6.91 o 
   3   2   6      270.77      294.98      7.79 o 
   4   2   6      239.34      199.29      6.89 o 
   5   2   6       74.35       84.97      5.35 o 
   6   2   6        0.00        3.34      2.77 o 
   7   2   6        9.99       13.75      5.54 o 
   8   2   6        2.74       -3.64      3.64 o 
   9   2   6      124.16      113.60      9.17 o 
  10   2   6        7.23        1.86      4.72 o 
  11   2   6        0.32       -0.55      5.15 o 
 -14   3   6       46.78       47.40     14.50 o 
 -13   3   6        5.20        4.29      7.32 o 
 -12   3   6       82.34       64.21     18.57 o 
 -11   3   6       26.06       38.43      7.92 o 
 -10   3   6       42.41       49.42      7.10 o 
  -9   3   6      149.44      150.53     15.58 o 
  -8   3   6        0.10        0.09      3.36 o 
  -7   3   6       53.82       53.38      5.35 o 
  -6   3   6       34.53       40.46      5.58 o 
  -5   3   6      227.15      257.31      9.25 o 
  -4   3   6      119.30      131.72      5.92 o 
  -3   3   6     1378.90     1532.12     21.52 o 
  -2   3   6        0.57       -1.19      2.17 o 
  -1   3   6     6898.87     7119.48     57.80 o 
   0   3   6       66.45       56.83      2.94 o 
   1   3   6      135.73      143.34      4.04 o 
   2   3   6       84.40       77.66      4.40 o 
   3   3   6       46.21       30.00      3.49 o 
   4   3   6        7.09        4.74      2.75 o 
   5   3   6       41.59       38.21      4.28 o 
   6   3   6       27.78       44.00      5.68 o 
   7   3   6      373.84      371.66     12.98 o 
   8   3   6        3.65        9.79      4.54 o 
   9   3   6        1.11        2.50      4.20 o 
  10   3   6       61.95       53.55      7.70 o 
  11   3   6       16.40       11.14     10.18 o 
 -13   4   6       21.72       29.34      8.81 o 
 -12   4   6       10.05        4.62      6.17 o 
 -11   4   6      182.17      156.18     12.48 o 
 -10   4   6        0.13       -4.54      4.58 o 
  -9   4   6        0.17       -1.59      3.72 o 
  -8   4   6       16.25       28.75      5.61 o 
  -7   4   6       45.07       59.80      5.56 o 
  -6   4   6      116.08      119.74      5.77 o 
  -5   4   6      141.42      143.65      5.54 o 
  -4   4   6      174.02      183.62      6.02 o 
  -3   4   6      283.30      263.43      6.87 o 
  -2   4   6       64.36       71.56      3.90 o 
  -1   4   6      119.94      146.94      6.26 o 
   0   4   6       34.99       52.12      3.36 o 
   1   4   6     1232.91     1271.10     15.20 o 
   2   4   6        1.74        4.14      2.51 o 
   3   4   6      444.15      432.07      9.57 o 
   4   4   6        0.90        3.50      2.67 o 
   5   4   6      193.95      170.84      7.58 o 
   6   4   6        3.36        0.80      3.40 o 
   7   4   6        5.25       13.83      4.40 o 
   8   4   6       53.88       49.13     12.31 o 
   9   4   6      110.01      127.10      9.94 o 
  10   4   6        6.30       10.36      5.64 o 
  11   4   6       18.59       18.04      6.50 o 
 -13   5   6        4.85        5.25      6.72 o 
 -12   5   6       22.85        4.52     14.77 o 
 -11   5   6       10.95        9.73      6.46 o 
 -10   5   6       18.35       22.83      6.59 o 
  -9   5   6       71.73       67.97      9.32 o 
  -8   5   6       27.38       30.85     17.79 o 
  -7   5   6      147.78      129.40      8.93 o 
  -6   5   6      129.10      137.78      7.43 o 
  -5   5   6      311.83      275.49      7.67 o 
  -4   5   6       51.19       43.14      3.80 o 
  -3   5   6       36.73       27.41      3.34 o 
  -2   5   6        2.51        1.06      2.15 o 
  -1   5   6       58.28       70.85      4.00 o 
   0   5   6       28.91       35.87      3.16 o 
   1   5   6       89.01      106.93      5.97 o 
   2   5   6        3.38        8.06      3.08 o 
   3   5   6      366.95      385.41     14.66 o 
   4   5   6       95.44       90.19     20.08 o 
   5   5   6       95.74      105.93      7.77 o 
   6   5   6        5.44        8.88      4.05 o 
   7   5   6       78.01       73.07      7.66 o 
   8   5   6       15.20        7.37      4.84 o 
   9   5   6       72.89       80.70     10.98 o 
  10   5   6        7.59       -7.23      7.60 o 
 -13   6   6       15.65       13.24      7.88 o 
 -12   6   6        6.00       18.89     13.21 o 
 -11   6   6       69.55       66.15     10.07 o 
 -10   6   6        9.55        5.04      5.84 o 
  -9   6   6       56.37       56.65     13.24 o 
  -8   6   6      119.80      120.86     28.36 o 
  -7   6   6       43.87       41.35      5.17 o 
  -6   6   6      118.88      129.17      6.12 o 
  -5   6   6      186.02      180.88      6.68 o 
  -4   6   6      163.55      177.65      6.44 o 
  -3   6   6       32.12       29.79      2.89 o 
  -2   6   6       12.54        4.87      2.70 o 
  -1   6   6       84.97       88.90      4.61 o 
   0   6   6       25.98       28.65      4.23 o 
   1   6   6     1085.95     1070.56     19.56 o 
   2   6   6      187.12      181.40     10.46 o 
   3   6   6       23.45       19.86     11.63 o 
   4   6   6      959.58      934.76     19.89 o 
   5   6   6      927.07      962.40     26.07 o 
   6   6   6       53.58       84.22     10.36 o 
   7   6   6        0.15        2.14      5.12 o 
   8   6   6       53.73       57.80      9.56 o 
   9   6   6       15.54       35.50      8.57 o 
  10   6   6        0.93       -7.84      7.84 o 
 -12   7   6       14.97       19.32      8.09 o 
 -11   7   6       20.21       24.07      8.16 o 
 -10   7   6        0.42        0.22      8.35 o 
  -9   7   6       74.50       67.82      9.43 o 
  -8   7   6        5.78        4.91      4.94 o 
  -7   7   6      201.30      184.91      8.92 o 
  -6   7   6        2.68        0.10      3.18 o 
  -5   7   6       26.53       26.91      4.81 o 
  -4   7   6      264.09      263.83      9.01 o 
  -3   7   6      148.76      140.53      5.18 o 
  -2   7   6       52.66       55.45      4.25 o 
  -1   7   6      137.96      147.25      7.15 o 
   0   7   6      103.35      110.34      6.45 o 
   1   7   6       55.16       52.19      6.87 o 
   2   7   6       32.83       24.81      6.44 o 
   3   7   6     2033.32     2079.22     39.12 o 
   4   7   6        0.05        2.48      4.83 o 
   5   7   6       83.78       83.99      9.71 o 
   6   7   6       22.17       27.51     11.39 o 
   7   7   6        4.78        2.05      5.23 o 
   8   7   6       28.67       51.39     10.07 o 
   9   7   6        6.23        9.25     12.50 o 
  10   7   6       27.77       26.73     10.94 o 
 -12   8   6       40.06       48.12     10.38 o 
 -11   8   6       18.16       13.82     10.38 o 
 -10   8   6        8.50       19.33     18.27 o 
  -9   8   6       26.11       42.85     12.02 o 
  -8   8   6       52.43       67.00      9.28 o 
  -7   8   6        0.39       -3.01      5.81 o 
  -6   8   6        0.60       -0.30      3.33 o 
  -5   8   6       20.73       18.69      4.54 o 
  -4   8   6      119.38      107.71      9.95 o 
  -3   8   6      644.78      622.40     10.68 o 
  -2   8   6       93.71       85.69      6.19 o 
  -1   8   6      287.57      306.51     11.58 o 
   0   8   6      401.02      437.02     24.14 o 
   1   8   6      447.99      433.29     24.82 o 
   2   8   6      196.48      193.82     12.10 o 
   3   8   6       35.98       57.12      8.04 o 
   4   8   6       22.25        8.37      7.02 o 
   5   8   6        7.69        4.52      5.54 o 
   6   8   6        8.59        4.94      5.91 o 
   7   8   6       15.76       14.07      6.57 o 
   8   8   6       18.05       28.17      8.58 o 
   9   8   6       47.85       31.36      9.81 o 
 -11   9   6        1.46       -4.51      6.57 o 
 -10   9   6       20.44       17.63      7.38 o 
  -9   9   6        0.85       -1.56      5.61 o 
  -8   9   6       20.75       18.92      8.41 o 
  -7   9   6        0.07       -2.72      3.36 o 
  -6   9   6      269.82      282.67     11.32 o 
  -5   9   6       15.77       13.49      5.73 o 
  -4   9   6       28.21       27.52      5.02 o 
  -3   9   6     1002.22      983.75     19.19 o 
  -2   9   6      198.06      213.44      7.81 o 
  -1   9   6       67.24       66.81      7.69 o 
   0   9   6       86.72       92.04      8.70 o 
   1   9   6      304.91      316.31     14.26 o 
   2   9   6       67.82       70.34      6.83 o 
   3   9   6        0.46        2.47     11.13 o 
   4   9   6        8.93       16.67      6.13 o 
   5   9   6        4.45       10.95      6.05 o 
   6   9   6        1.63       -4.54      6.46 o 
   7   9   6       27.90       31.24      8.92 o 
   8   9   6        9.24       13.06      7.47 o 
   9   9   6        1.24       -3.43     11.86 o 
 -11  10   6       11.36       13.58      8.38 o 
 -10  10   6        5.76        0.60      6.06 o 
  -9  10   6        7.07        1.99      5.89 o 
  -8  10   6       32.57       30.14     11.42 o 
  -7  10   6       22.82       25.08      5.64 o 
  -6  10   6        3.42        0.87      4.00 o 
  -5  10   6       21.12       24.32      5.09 o 
  -4  10   6        2.02        2.55      3.76 o 
  -3  10   6       26.48        0.57      7.60 o 
  -2  10   6       49.37       54.53     14.17 o 
  -1  10   6      186.39      221.89     12.16 o 
   0  10   6      148.22      116.46     13.55 o 
   1  10   6      283.14      252.95     20.71 o 
   2  10   6       15.74       18.35      6.28 o 
   3  10   6        4.75        6.64      5.46 o 
   4  10   6        0.17        0.58      6.91 o 
   5  10   6       97.75      102.27     11.61 o 
   6  10   6        0.12       -0.90      6.33 o 
   7  10   6        9.26       12.17      8.48 o 
   8  10   6       13.42       24.95     13.68 o 
 -10  11   6        0.01        7.98      7.72 o 
  -9  11   6       14.02        1.37      6.68 o 
  -8  11   6        3.62        1.11      8.49 o 
  -7  11   6      126.66      128.88      9.64 o 
  -6  11   6       46.56       38.04      6.13 o 
  -5  11   6       71.56       87.30      7.96 o 
  -4  11   6       44.15       41.72     12.64 o 
  -3  11   6       41.72       34.22     11.19 o 
  -2  11   6        3.42       -1.79      4.17 o 
  -1  11   6        0.10        5.79      5.19 o 
   0  11   6       34.92       24.14      6.28 o 
   1  11   6      218.65      209.41     12.85 o 
   2  11   6       11.33        7.85      5.81 o 
   3  11   6       39.63       31.68      8.10 o 
   4  11   6       10.16       14.54     16.26 o 
   5  11   6        0.78        3.03      6.49 o 
   6  11   6        2.08        3.46      6.67 o 
   7  11   6        0.40        8.09     12.63 o 
  -9  12   6        0.03        4.43      7.62 o 
  -8  12   6       15.50       19.21      6.27 o 
  -7  12   6       57.56       59.85      7.93 o 
  -6  12   6       33.12       31.02      5.97 o 
  -5  12   6      135.74      160.48     20.19 o 
  -4  12   6        5.02        2.10      9.96 o 
  -3  12   6       20.65        8.71      8.93 o 
  -2  12   6        8.36       -7.14      7.14 o 
  -1  12   6        4.21        7.78      5.39 o 
   0  12   6        1.15       -7.68      7.98 o 
   1  12   6       13.54        8.08      8.14 o 
   2  12   6        1.21       10.84      6.26 o 
   3  12   6       38.53       58.94      9.81 o 
   4  12   6       42.41       44.81      9.50 o 
   5  12   6        2.02       -3.63      7.87 o 
   6  12   6        0.33       10.27      8.75 o 
  -8  13   6        3.14        4.12      7.86 o 
  -7  13   6       31.58       22.01      7.33 o 
  -6  13   6        4.27        4.04      5.60 o 
  -5  13   6       12.44       19.82      6.80 o 
  -4  13   6       11.32        9.00      9.57 o 
  -3  13   6       31.88       32.85     11.89 o 
  -2  13   6       28.32       34.51     12.17 o 
  -1  13   6       22.25       31.05      8.31 o 
   0  13   6        0.06       -2.18     16.59 o 
   1  13   6        0.04       -4.86      9.52 o 
   2  13   6        1.28       -7.41      8.63 o 
   3  13   6      147.35      165.13     16.74 o 
   4  13   6       20.93       21.24      8.96 o 
   5  13   6       40.17       40.40     11.56 o 
  -6  14   6        4.66        7.98      8.13 o 
  -5  14   6       86.59       93.80     11.22 o 
  -4  14   6       13.70        8.03     10.49 o 
  -3  14   6       24.88       32.87     13.02 o 
  -2  14   6        2.07       -7.72      9.20 o 
  -1  14   6        0.87       -3.38      6.25 o 
   0  14   6        2.96        6.90      6.45 o 
   1  14   6       12.32       30.28      8.57 o 
   2  14   6        2.56       -9.47      9.47 o 
   3  14   6        1.68       -8.28     10.28 o 
  -4  15   6       45.81       59.76     16.43 o 
  -3  15   6        8.77       -0.83     10.52 o 
  -2  15   6       11.05       -3.29     10.76 o 
  -1  15   6        0.32       -4.59     10.22 o 
   0  15   6       10.55       11.23     11.00 o 
   1  15   6        6.62       21.16     11.86 o 
 -13   0   7        2.05        3.82      6.63 o 
 -11   0   7       42.11       28.41      7.32 o 
  -9   0   7      638.28      686.72     23.31 o 
  -7   0   7      231.87      213.57     10.91 o 
  -5   0   7        0.88        2.98      3.76 o 
  -3   0   7      271.65      281.19     13.83 o 
  -1   0   7      181.94      228.35      6.48 o 
   1   0   7      116.65      140.27      7.68 o 
   3   0   7      451.20      445.24     14.22 o 
   5   0   7      126.84      130.96      9.23 o 
   7   0   7        0.63        2.54      4.19 o 
   9   0   7        0.00       -4.34      6.55 o 
 -14   1   7        0.03        0.90      5.80 o 
 -13   1   7       10.03       12.29      6.31 o 
 -12   1   7        2.63        5.93      4.36 o 
 -11   1   7      121.29      112.59      7.56 o 
 -10   1   7      565.45      543.43     13.53 o 
  -9   1   7      101.13       87.94      6.40 o 
  -8   1   7       20.59       30.36      5.13 o 
  -7   1   7        0.25        2.59      2.98 o 
  -6   1   7      153.72      132.84      6.07 o 
  -5   1   7       54.46       46.11      4.27 o 
  -4   1   7        1.61        0.59      2.34 o 
  -3   1   7       20.92       26.79      3.06 o 
  -2   1   7      155.70      162.60      4.36 o 
  -1   1   7      137.63      143.29      4.30 o 
   0   1   7        0.25       -1.26      1.60 o 
   1   1   7       14.20       14.53      2.82 o 
   2   1   7       74.86       95.10      4.99 o 
   3   1   7      510.64      512.00     10.73 o 
   4   1   7      267.88      267.58      8.32 o 
   5   1   7       16.64       11.22      3.44 o 
   6   1   7        5.56       -1.11      2.58 o 
   7   1   7        7.75        2.15      2.95 o 
   8   1   7        0.18        1.36      3.75 o 
   9   1   7       10.01       10.36      4.84 o 
  10   1   7        7.76        4.37      9.14 o 
 -14   2   7       11.04        9.80      7.88 o 
 -13   2   7        7.69        2.42      6.35 o 
 -12   2   7       74.58       83.45      8.68 o 
 -11   2   7       26.58       22.52      4.92 o 
 -10   2   7      327.83      331.78     10.89 o 
  -9   2   7      347.93      325.22     10.41 o 
  -8   2   7      159.09      148.39      7.20 o 
  -7   2   7      143.99      151.64      9.19 o 
  -6   2   7      369.85      355.69      9.28 o 
  -5   2   7       26.65       25.74      3.56 o 
  -4   2   7      251.04      264.97      6.73 o 
  -3   2   7      650.55      638.36     10.47 o 
  -2   2   7     1135.17     1112.70     12.28 o 
  -1   2   7       11.37        1.10      2.59 o 
   0   2   7     1924.28     1916.84     18.15 o 
   1   2   7       21.65       18.68      3.04 o 
   2   2   7      530.76      468.46     15.88 o 
   3   2   7        2.19        7.66      3.01 o 
   4   2   7       41.69       47.43      4.41 o 
   5   2   7       18.99       19.10      3.84 o 
   6   2   7        0.03       -0.18      2.91 o 
   7   2   7        3.38        1.34      3.89 o 
   8   2   7        7.02        5.04      5.29 o 
   9   2   7       11.31       14.31      5.10 o 
  10   2   7       22.65       23.44      8.94 o 
 -14   3   7       29.84       22.10     10.33 o 
 -13   3   7        0.06        0.43      6.23 o 
 -12   3   7        0.48       -5.07      5.84 o 
 -11   3   7      209.78      190.26     13.55 o 
 -10   3   7        0.22        2.95      6.01 o 
  -9   3   7      250.64      224.92     10.15 o 
  -8   3   7       10.75       12.61      4.36 o 
  -7   3   7        1.44        6.95      4.86 o 
  -6   3   7       25.22       20.04      4.40 o 
  -5   3   7       80.19       59.44      5.13 o 
  -4   3   7       16.73       23.17      3.16 o 
  -3   3   7      102.85      126.57      5.19 o 
  -2   3   7      249.55      238.71      9.28 o 
  -1   3   7       81.36       76.29      3.47 o 
   0   3   7      403.67      372.69      6.80 o 
   1   3   7      225.76      222.04      8.15 o 
   2   3   7       68.10       63.78      4.50 o 
   3   3   7       18.77       26.21      3.69 o 
   4   3   7       24.98       21.39      3.73 o 
   5   3   7       19.38        8.32      3.31 o 
   6   3   7      139.76      126.24      8.44 o 
   7   3   7        0.83        1.27      3.75 o 
   8   3   7        4.63       15.77      4.83 o 
   9   3   7        4.47        4.09      4.87 o 
  10   3   7        0.46       -0.84      4.89 o 
 -13   4   7       79.09       64.66     11.11 o 
 -12   4   7        0.00       -5.89      5.89 o 
 -11   4   7       19.52       13.54      6.74 o 
 -10   4   7       53.91       36.30      7.94 o 
  -9   4   7        0.06       -1.89      5.05 o 
  -8   4   7       10.89       14.22      4.34 o 
  -7   4   7       27.51       22.16      4.57 o 
  -6   4   7       76.46       91.80      6.31 o 
  -5   4   7        0.05        2.57      2.50 o 
  -4   4   7        1.40        0.48      2.39 o 
  -3   4   7        3.38        5.95      2.55 o 
  -2   4   7      443.25      442.72      9.06 o 
  -1   4   7        9.72       19.69      2.94 o 
   0   4   7     1148.57     1208.49     15.54 o 
   1   4   7      127.96      111.11      5.36 o 
   2   4   7      400.98      368.20      9.10 o 
   3   4   7        9.96        5.49      2.83 o 
   4   4   7        6.46       13.39      4.19 o 
   5   4   7      118.05      106.43     15.88 o 
   6   4   7        3.00        1.36      4.12 o 
   7   4   7       72.31       85.58      9.08 o 
   8   4   7       37.45       36.55      6.39 o 
   9   4   7        0.83       -4.04      4.04 o 
  10   4   7        3.99        1.32      5.27 o 
 -13   5   7        1.67       -2.45      9.27 o 
 -12   5   7       15.64        6.59      6.77 o 
 -11   5   7        0.01        0.94     14.39 o 
 -10   5   7       73.67       70.55     10.36 o 
  -9   5   7      131.16      153.25     11.63 o 
  -8   5   7      643.06      604.60     15.35 o 
  -7   5   7       65.77       69.75      8.15 o 
  -6   5   7       32.55       35.40      6.57 o 
  -5   5   7      213.71      206.41      7.04 o 
  -4   5   7        8.44       11.71      3.02 o 
  -3   5   7        7.66        3.77      3.14 o 
  -2   5   7      101.62       90.42      4.71 o 
  -1   5   7       26.45       40.04      3.62 o 
   0   5   7      396.30      384.18      8.44 o 
   1   5   7       18.42       32.13      4.50 o 
   2   5   7       38.05       27.63      5.53 o 
   3   5   7      163.36      124.15      9.63 o 
   4   5   7        0.20       -0.99      3.51 o 
   5   5   7        0.24        4.37      3.33 o 
   6   5   7      582.00      629.69     17.51 o 
   7   5   7      179.67      218.68     11.50 o 
   8   5   7       65.02       67.06      8.29 o 
   9   5   7       13.55       13.64      6.87 o 
  10   5   7        0.05       -5.86      6.74 o 
 -13   6   7        0.37        1.30      7.13 o 
 -12   6   7        9.85       17.27      8.01 o 
 -11   6   7        6.79       -0.25      8.28 o 
 -10   6   7        3.26       -3.68      5.37 o 
  -9   6   7      110.97      128.62     11.29 o 
  -8   6   7      111.01       96.61      9.90 o 
  -7   6   7       86.27       79.27      8.77 o 
  -6   6   7      705.14      681.42     13.13 o 
  -5   6   7      390.43      406.13      9.93 o 
  -4   6   7      380.85      334.96      8.84 o 
  -3   6   7        7.57        7.30      2.86 o 
  -2   6   7        4.19        2.40      2.54 o 
  -1   6   7       58.64       58.38      4.20 o 
   0   6   7       33.70       29.87      3.43 o 
   1   6   7      217.02      209.16      8.38 o 
   2   6   7      515.86      472.52     16.88 o 
   3   6   7      235.74      243.80     13.12 o 
   4   6   7       44.60       30.94      7.10 o 
   5   6   7       28.81       30.12     11.21 o 
   6   6   7      149.31      155.05     12.40 o 
   7   6   7        6.42        4.31      5.65 o 
   8   6   7      131.51      147.73     13.45 o 
   9   6   7       34.93       44.02      9.83 o 
 -12   7   7        6.26       11.27     10.67 o 
 -11   7   7        2.11       -5.36      5.51 o 
 -10   7   7       94.02       88.73     10.98 o 
  -9   7   7       52.79       43.01      8.41 o 
  -8   7   7       82.26       73.35      9.31 o 
  -7   7   7      302.15      279.85     14.01 o 
  -6   7   7       59.40       66.21      8.22 o 
  -5   7   7      176.36      190.80      7.43 o 
  -4   7   7      313.74      312.97      9.03 o 
  -3   7   7       35.17       31.95      4.00 o 
  -2   7   7       52.36       47.23      4.30 o 
  -1   7   7        0.17        0.22      2.39 o 
   0   7   7      390.00      348.20      8.68 o 
   1   7   7      133.25      137.03     10.12 o 
   2   7   7        5.27       13.53      6.10 o 
   3   7   7      137.53      130.88     10.75 o 
   4   7   7      151.39      138.88      9.28 o 
   5   7   7        6.97        2.68      6.35 o 
   6   7   7       27.41       26.54      7.65 o 
   7   7   7        2.18        4.33      6.18 o 
   8   7   7       79.76       79.48     13.08 o 
   9   7   7        0.85        5.62     15.82 o 
 -12   8   7        3.22        0.05      8.48 o 
 -11   8   7       13.62       19.96      8.06 o 
 -10   8   7        2.68        6.39      5.80 o 
  -9   8   7       30.80       22.36      7.30 o 
  -8   8   7       24.88       21.66      6.84 o 
  -7   8   7        1.96       11.15      5.42 o 
  -6   8   7       54.22       58.10      6.39 o 
  -5   8   7       13.36       15.69      4.50 o 
  -4   8   7        3.89        6.14      3.15 o 
  -3   8   7        6.30        4.62      3.04 o 
  -2   8   7       31.76       27.52      3.90 o 
  -1   8   7       16.31       25.26      4.27 o 
   0   8   7        1.97        2.05      6.86 o 
   1   8   7      168.94      169.31     12.80 o 
   2   8   7      264.53      272.47     14.18 o 
   3   8   7      156.63      153.79     16.86 o 
   4   8   7       81.58       85.72      9.89 o 
   5   8   7        0.43       -1.46      4.74 o 
   6   8   7        2.19       -4.15      5.15 o 
   7   8   7        0.67       -2.65      5.61 o 
   8   8   7        0.69       -3.21      6.71 o 
 -11   9   7        0.00       -0.14      6.51 o 
 -10   9   7        7.50        1.81      6.62 o 
  -9   9   7        9.14       13.79      6.86 o 
  -8   9   7        2.76        0.36      8.79 o 
  -7   9   7        0.25        3.47      5.15 o 
  -6   9   7        0.56       -0.06      3.72 o 
  -5   9   7       18.94       22.26      4.93 o 
  -4   9   7      555.57      565.32     14.95 o 
  -3   9   7       96.22       85.42      5.84 o 
  -2   9   7        0.39       -1.47      2.97 o 
  -1   9   7       61.81       60.87      7.88 o 
   0   9   7      212.93      182.70     11.55 o 
   1   9   7      218.76      221.74     12.89 o 
   2   9   7       28.41       28.58      7.40 o 
   3   9   7        4.15        2.74      4.93 o 
   4   9   7       54.65       55.86      9.03 o 
   5   9   7        1.39        7.81     10.79 o 
   6   9   7        0.07        1.22      6.40 o 
   7   9   7        0.06       -2.82      6.38 o 
   8   9   7        1.91       -0.23      7.80 o 
 -10  10   7        0.31       -0.64      7.26 o 
  -9  10   7        0.65       -6.78     13.26 o 
  -8  10   7        1.12        0.87      5.61 o 
  -7  10   7       40.47       44.09      6.44 o 
  -6  10   7      143.96      168.26      9.89 o 
  -5  10   7      137.20      163.43      9.48 o 
  -4  10   7       37.78       36.39      7.53 o 
  -3  10   7       13.57        7.93      4.64 o 
  -2  10   7       28.99       23.32      9.81 o 
  -1  10   7        0.11        2.61      5.14 o 
   0  10   7       34.55       35.88      7.49 o 
   1  10   7        1.91        9.53      6.30 o 
   2  10   7       86.07       86.20      9.83 o 
   3  10   7        3.47       -2.89      5.10 o 
   4  10   7       17.56       20.40      6.90 o 
   5  10   7       12.55       10.43      7.02 o 
   6  10   7        0.19       -3.64      6.27 o 
   7  10   7        5.90       19.99      8.46 o 
 -10  11   7       10.39       -6.82     14.45 o 
  -9  11   7        0.09        3.78     12.14 o 
  -8  11   7      128.42      129.48     12.83 o 
  -7  11   7        0.19        9.38      4.90 o 
  -6  11   7       42.15       50.95      7.13 o 
  -5  11   7       45.92       42.69      6.39 o 
  -4  11   7      135.19      141.90     14.91 o 
  -3  11   7       31.91       26.35      5.82 o 
  -2  11   7      123.02      118.05     16.08 o 
  -1  11   7        7.80       16.53     10.24 o 
   0  11   7        0.33       -0.45      7.36 o 
   1  11   7        9.64        7.70      7.61 o 
   2  11   7       40.59       47.29      8.58 o 
   3  11   7       84.78       80.93     10.52 o 
   4  11   7        6.11       14.42      7.22 o 
   5  11   7       48.85       55.70     13.62 o 
   6  11   7        4.36        9.84      7.74 o 
  -9  12   7        0.40       -1.83     12.99 o 
  -8  12   7       10.05        7.78      7.72 o 
  -7  12   7       45.93       55.14     10.00 o 
  -6  12   7       12.10        0.41      5.79 o 
  -5  12   7       16.17       12.44      7.83 o 
  -4  12   7        0.80       -3.31      3.99 o 
  -3  12   7        0.83        5.05      5.79 o 
  -2  12   7       10.09       38.75     12.64 o 
  -1  12   7        2.26        9.36     10.27 o 
   0  12   7        0.01        6.63      9.93 o 
   1  12   7       18.50       12.91      6.55 o 
   2  12   7       39.27       46.87      9.03 o 
   3  12   7        0.02        1.08      6.62 o 
   4  12   7      110.12      125.89     13.24 o 
   5  12   7        0.33       10.12      7.98 o 
  -7  13   7       27.17       25.07      9.05 o 
  -6  13   7        0.29        5.04      6.00 o 
  -5  13   7       13.98       13.43     11.84 o 
  -4  13   7        2.54       -2.14      4.89 o 
  -3  13   7       10.14       13.93      6.02 o 
  -2  13   7       31.43       47.05     13.83 o 
  -1  13   7        4.58        0.95     10.32 o 
   0  13   7        0.04       -8.96      8.96 o 
   1  13   7        5.29       -7.30      9.16 o 
   2  13   7       12.15        4.42     11.59 o 
   3  13   7       22.79       19.18      8.26 o 
   4  13   7        2.28        5.77      8.17 o 
  -5  14   7        9.14        0.08      6.23 o 
  -4  14   7       27.57       22.89      7.50 o 
  -3  14   7        0.08       -7.11     11.41 o 
  -2  14   7       26.64       15.75     12.05 o 
  -1  14   7       34.65       46.35     14.78 o 
   0  14   7       10.36       14.43     12.81 o 
   1  14   7        9.35       28.56     13.19 o 
   2  14   7       28.84       60.32     17.34 o 
 -14   0   8       15.25        7.82      7.82 o 
 -12   0   8        8.09       23.23     17.19 o 
 -10   0   8      152.97      126.25     17.52 o 
  -8   0   8      792.69      680.07     20.16 o 
  -6   0   8      128.51      145.57      9.54 o 
  -4   0   8     1819.46     1806.73     30.62 o 
  -2   0   8      236.43      255.12     10.55 o 
   0   0   8       48.88       44.83      5.49 o 
   2   0   8        0.32       -3.30      3.30 o 
   4   0   8       74.65       77.27      7.73 o 
   6   0   8       27.52       24.16      6.80 o 
   8   0   8       29.57       27.82      8.75 o 
  10   0   8        0.69        7.39      9.55 o 
 -14   1   8        0.83       10.96     10.20 o 
 -13   1   8        0.15       -2.69      5.87 o 
 -12   1   8        0.38       -0.29      4.25 o 
 -11   1   8       18.06       21.55      4.94 o 
 -10   1   8        4.48       -1.38      3.61 o 
  -9   1   8      229.76      248.36      9.42 o 
  -8   1   8        0.00       -2.14      3.32 o 
  -7   1   8      349.87      349.30     14.22 o 
  -6   1   8      289.37      273.16      8.45 o 
  -5   1   8      612.31      637.15     16.57 o 
  -4   1   8       84.73       88.18      4.86 o 
  -3   1   8       10.21       12.22      2.37 o 
  -2   1   8       83.51       79.40      3.55 o 
  -1   1   8       14.38       10.78      2.24 o 
   0   1   8      211.09      199.15      6.59 o 
   1   1   8       20.60       18.83      3.39 o 
   2   1   8      145.00      133.98      6.06 o 
   3   1   8        0.57       -3.03      3.03 o 
   4   1   8        8.36       -2.68      2.78 o 
   5   1   8        5.98        6.88      3.44 o 
   6   1   8        6.83        7.50      3.59 o 
   7   1   8       59.21       61.10      7.23 o 
   8   1   8        4.12        3.55      5.19 o 
   9   1   8       20.36       31.26      7.16 o 
  10   1   8        0.03       -4.10      5.87 o 
 -13   2   8       38.76       32.79      7.50 o 
 -12   2   8       23.03       29.54      5.65 o 
 -11   2   8      203.23      200.70     10.78 o 
 -10   2   8       51.09       55.93      7.48 o 
  -9   2   8      448.42      433.36     12.10 o 
  -8   2   8      432.80      428.11     11.47 o 
  -7   2   8        0.03       -0.26      2.96 o 
  -6   2   8      124.43      123.12      6.20 o 
  -5   2   8      124.05       94.93      6.65 o 
  -4   2   8      239.19      236.91      8.69 o 
  -3   2   8       16.18       24.95      3.19 o 
  -2   2   8        2.40        0.40      1.84 o 
  -1   2   8      266.73      257.99      6.01 o 
   0   2   8      354.73      364.27      8.70 o 
   1   2   8        3.56        6.65      2.79 o 
   2   2   8        5.40        4.28      2.70 o 
   3   2   8      120.01      130.33      6.25 o 
   4   2   8       58.57       70.39      5.46 o 
   5   2   8      574.48      568.07     12.89 o 
   6   2   8       19.67       11.11      3.83 o 
   7   2   8        4.48        6.53      4.29 o 
   8   2   8        2.14        6.05      4.39 o 
   9   2   8        3.00        5.40      4.57 o 
  10   2   8        5.05        8.50      5.57 o 
 -13   3   8        1.00       -6.70      6.70 o 
 -12   3   8       31.96       33.60      8.55 o 
 -11   3   8       10.30       11.05      6.27 o 
 -10   3   8       20.69       17.80      5.28 o 
  -9   3   8        0.60       -1.76      4.13 o 
  -8   3   8      147.22      141.51     14.88 o 
  -7   3   8        1.65        0.79      3.72 o 
  -6   3   8        2.38        8.08      3.73 o 
  -5   3   8       56.82       64.44      5.68 o 
  -4   3   8       23.83       17.14      3.79 o 
  -3   3   8        0.16        0.43      2.44 o 
  -2   3   8      454.00      438.52      9.23 o 
  -1   3   8       10.88       11.77      2.34 o 
   0   3   8      748.03      742.93     13.80 o 
   1   3   8      744.27      704.87     12.76 o 
   2   3   8       30.95       40.06      5.17 o 
   3   3   8        0.90       -0.55      2.82 o 
   4   3   8        0.10        2.58      3.02 o 
   5   3   8       11.09       12.39      4.27 o 
   6   3   8       12.86       21.41      4.46 o 
   7   3   8       26.37       28.70      9.57 o 
   8   3   8        2.00       -1.22      4.19 o 
   9   3   8        5.46        6.95      5.12 o 
  10   3   8        4.82        7.33     10.39 o 
 -13   4   8        0.07       -5.14      6.22 o 
 -12   4   8       53.45       59.26     10.19 o 
 -11   4   8       50.64       66.36     12.53 o 
 -10   4   8      151.76      140.67     11.86 o 
  -9   4   8       32.63       26.50      5.52 o 
  -8   4   8       10.40       -1.44      3.56 o 
  -7   4   8        0.01        3.14      3.82 o 
  -6   4   8       37.30       48.81      8.40 o 
  -5   4   8       25.47       34.32      4.86 o 
  -4   4   8       19.36       20.44      3.38 o 
  -3   4   8      304.90      320.11      8.32 o 
  -2   4   8       15.86       16.64      3.11 o 
  -1   4   8      920.81      943.57     14.98 o 
   0   4   8      151.95      175.34     12.15 o 
   1   4   8       90.27       82.65      5.17 o 
   2   4   8        0.40       -1.07      2.70 o 
   3   4   8       15.28       18.61      3.70 o 
   4   4   8      131.13      164.42      9.08 o 
   5   4   8        0.67        1.01      3.86 o 
   6   4   8       85.71       72.12      8.45 o 
   7   4   8       76.95       86.32      8.51 o 
   8   4   8       45.92       60.20     12.54 o 
   9   4   8        0.00       -3.04      4.92 o 
 -13   5   8        7.94        4.31      7.28 o 
 -12   5   8        3.00       -5.73      5.73 o 
 -11   5   8       62.29       74.67     10.23 o 
 -10   5   8       41.14       34.44      7.86 o 
  -9   5   8        9.01       10.89      5.84 o 
  -8   5   8      143.89      146.33      8.67 o 
  -7   5   8       35.08       49.54      5.89 o 
  -6   5   8      400.21      386.17     11.95 o 
  -5   5   8       19.58       28.68      4.62 o 
  -4   5   8       22.89       36.56      4.07 o 
  -3   5   8       16.58       17.07      4.02 o 
  -2   5   8       11.87       11.52      3.18 o 
  -1   5   8      284.47      287.37      7.83 o 
   0   5   8       34.70       29.30      4.66 o 
   1   5   8      104.13      107.37      6.77 o 
   2   5   8       41.78       50.17      5.43 o 
   3   5   8       10.47       11.03     13.16 o 
   4   5   8      155.75      115.94      8.19 o 
   5   5   8       71.48       72.98      7.54 o 
   6   5   8       65.87       62.58      7.22 o 
   7   5   8       52.39       43.35      6.82 o 
   8   5   8       57.27       57.22      7.88 o 
   9   5   8        1.88       16.03      7.93 o 
 -12   6   8        8.92        3.47      7.46 o 
 -11   6   8        5.74        8.93      7.81 o 
 -10   6   8       35.55       35.86      9.27 o 
  -9   6   8       43.54       13.11     11.50 o 
  -8   6   8       41.97       38.78      9.74 o 
  -7   6   8        5.38        7.18      4.09 o 
  -6   6   8       23.06       15.07      4.28 o 
  -5   6   8      260.23      256.31      8.36 o 
  -4   6   8       31.52       38.33      6.16 o 
  -3   6   8      288.72      290.72      8.46 o 
  -2   6   8      103.92      111.90      5.69 o 
  -1   6   8      277.72      274.76      8.07 o 
   0   6   8        7.94        2.48      3.81 o 
   1   6   8        2.48        2.66      3.78 o 
   2   6   8        1.65        6.25      9.05 o 
   3   6   8       27.01       29.35     10.66 o 
   4   6   8       10.01       -0.13      5.47 o 
   5   6   8      444.89      414.21     14.56 o 
   6   6   8        3.00       -6.19      9.84 o 
   7   6   8        0.53        5.59      5.72 o 
   8   6   8        1.23        4.74      6.14 o 
   9   6   8       50.89       58.43     11.56 o 
 -12   7   8        2.03        7.53      7.44 o 
 -11   7   8        0.65        2.94      7.66 o 
 -10   7   8        0.07        2.59      6.04 o 
  -9   7   8        0.00        1.17      5.80 o 
  -8   7   8      117.33      106.97     13.05 o 
  -7   7   8       32.69       10.52     10.24 o 
  -6   7   8      439.44      412.43     12.76 o 
  -5   7   8      217.25      215.55     10.45 o 
  -4   7   8       43.53       49.03      5.23 o 
  -3   7   8      108.76      121.60      6.24 o 
  -2   7   8        8.99       10.66      3.27 o 
  -1   7   8       67.71       73.03      5.07 o 
   0   7   8       12.64       14.10      6.95 o 
   1   7   8      200.86      171.08     25.04 o 
   2   7   8      115.91      108.62     13.45 o 
   3   7   8       98.67       78.97      9.55 o 
   4   7   8      123.03      102.58     15.87 o 
   5   7   8      141.96      121.30     11.67 o 
   6   7   8       23.72       14.33      6.95 o 
   7   7   8       34.37       30.41     14.13 o 
   8   7   8        5.48        0.49      6.77 o 
 -11   8   8        5.11       -6.79      6.79 o 
 -10   8   8       12.86       11.80      6.83 o 
  -9   8   8        9.05       -2.96      5.70 o 
  -8   8   8       10.19        7.44      5.73 o 
  -7   8   8        0.03        2.05      4.95 o 
  -6   8   8       55.93       52.47      8.12 o 
  -5   8   8      153.94       96.60      7.46 o 
  -4   8   8       13.81       11.82      3.52 o 
  -3   8   8      159.67      163.14      7.19 o 
  -2   8   8       50.76       58.35      5.05 o 
  -1   8   8      143.47      142.42     12.83 o 
   0   8   8       11.34        8.90      5.28 o 
   1   8   8        9.58        8.38      5.74 o 
   2   8   8        9.09        7.27      6.05 o 
   3   8   8       59.43       59.83      9.24 o 
   4   8   8       98.87       99.31     10.80 o 
   5   8   8       45.37       48.90     12.33 o 
   6   8   8        0.00       -4.53      4.53 o 
   7   8   8        4.73       -1.41      6.04 o 
   8   8   8       13.42       19.28     12.38 o 
 -11   9   8        1.18       -4.93     28.20 o 
 -10   9   8       14.08       12.20     11.52 o 
  -9   9   8        0.36       -0.34      8.48 o 
  -8   9   8       13.74        3.44      5.65 o 
  -7   9   8        0.41       -7.31     10.91 o 
  -6   9   8       27.03       27.05      6.79 o 
  -5   9   8        7.45       12.34      4.82 o 
  -4   9   8        2.84        7.05      4.92 o 
  -3   9   8       18.48       13.84      3.77 o 
  -2   9   8        5.23       -2.76      3.10 o 
  -1   9   8       81.42      103.97      9.60 o 
   0   9   8       20.22        1.69      4.99 o 
   1   9   8        4.19        5.68      5.93 o 
   2   9   8       59.56       52.03      9.97 o 
   3   9   8       10.06       14.31      4.95 o 
   4   9   8        0.29       -0.20      4.74 o 
   5   9   8       23.67        8.72     11.05 o 
   6   9   8        0.62        3.81      6.75 o 
   7   9   8        0.02       -6.10      6.84 o 
 -10  10   8       34.29       35.65      9.79 o 
  -9  10   8        0.04       -1.19      6.73 o 
  -8  10   8        7.19        5.87      6.39 o 
  -7  10   8        4.88       -2.43      8.08 o 
  -6  10   8       67.81       62.25      7.30 o 
  -5  10   8       58.37       60.01      7.09 o 
  -4  10   8        3.94        1.79      4.95 o 
  -3  10   8       15.81       28.17      6.35 o 
  -2  10   8        0.33        2.69      3.46 o 
  -1  10   8       46.41       51.32      8.09 o 
   0  10   8       39.87       46.66      8.12 o 
   1  10   8       32.65       33.25      8.05 o 
   2  10   8        8.49        2.72      4.25 o 
   3  10   8        6.15       15.37      6.10 o 
   4  10   8       60.95       56.76      9.93 o 
   5  10   8        0.01       -0.70      6.02 o 
   6  10   8        1.63        2.05     10.02 o 
  -9  11   8        0.50        1.57      7.31 o 
  -8  11   8       35.07       53.27      9.90 o 
  -7  11   8       40.34       53.69      9.61 o 
  -6  11   8       43.73       37.11     11.99 o 
  -5  11   8       26.11       24.82     12.58 o 
  -4  11   8        0.19       -4.30      4.30 o 
  -3  11   8       28.09       33.41      7.01 o 
  -2  11   8       34.78       26.59      6.37 o 
  -1  11   8        3.02        3.75      8.98 o 
   0  11   8       49.73       60.57     21.54 o 
   1  11   8       45.59       40.05      6.64 o 
   2  11   8       44.28       47.83      8.88 o 
   3  11   8       74.19       87.37     11.33 o 
   4  11   8       19.85       10.41      7.23 o 
   5  11   8        0.27        1.35      6.62 o 
  -8  12   8       20.01       26.33      9.23 o 
  -7  12   8       11.82       12.03      7.42 o 
  -6  12   8       49.99       74.88     10.04 o 
  -5  12   8        4.19        7.28      7.50 o 
  -4  12   8       33.26       33.23      7.33 o 
  -3  12   8       15.40       24.89     11.39 o 
  -2  12   8        0.58        1.98      4.57 o 
  -1  12   8        1.29       -7.37      8.82 o 
   0  12   8       10.75       -7.77      9.35 o 
   1  12   8       17.54       28.18     13.14 o 
   2  12   8        7.27        6.52     14.88 o 
   3  12   8       24.09       20.81      8.12 o 
   4  12   8       89.96      120.52     13.96 o 
  -7  13   8       21.72       19.82     11.06 o 
  -6  13   8      173.38      193.16     14.71 o 
  -5  13   8        4.64        1.39      5.58 o 
  -4  13   8       17.64       15.01      6.60 o 
  -3  13   8       16.55       15.80      6.76 o 
  -2  13   8        2.24       11.32     11.24 o 
  -1  13   8        0.07        2.64     10.51 o 
   0  13   8       13.38       22.38     13.45 o 
   1  13   8        0.01        5.10     11.35 o 
   2  13   8       17.21       36.97     13.49 o 
   3  13   8       84.39       97.64     17.63 o 
  -4  14   8        1.21        1.22      8.97 o 
  -3  14   8       41.87       50.05     14.54 o 
  -2  14   8        9.19       -0.54     10.54 o 
  -1  14   8        0.01       -9.12      9.12 o 
   0  14   8       10.82       13.89     13.96 o 
 -13   0   9        3.90       11.18      7.30 o 
 -11   0   9       44.60       39.07      9.74 o 
  -9   0   9      812.90      802.79     27.29 o 
  -7   0   9      248.74      244.05     36.95 o 
  -5   0   9     1282.88     1171.33     25.12 o 
  -3   0   9      120.30      111.40      7.56 o 
  -1   0   9       78.71       69.05      6.42 o 
   1   0   9      156.18      161.26      9.35 o 
   3   0   9        5.95        2.95      4.23 o 
   5   0   9      266.42      222.48     14.24 o 
   7   0   9       23.47       26.26      6.34 o 
   9   0   9       52.61       48.45     13.64 o 
 -13   1   9        4.94        7.17      5.25 o 
 -12   1   9        9.83       10.44      4.78 o 
 -11   1   9        0.39       -1.38      4.06 o 
 -10   1   9       44.85       44.98      7.79 o 
  -9   1   9      452.22      433.62     12.30 o 
  -8   1   9      151.19      140.98      9.46 o 
  -7   1   9      556.96      502.16     12.18 o 
  -6   1   9        0.08       -0.27      3.18 o 
  -5   1   9      340.84      334.58     11.36 o 
  -4   1   9      155.92      173.45      6.82 o 
  -3   1   9      102.24      121.61      6.66 o 
  -2   1   9      155.59      131.11      7.24 o 
  -1   1   9        3.87       -0.95      2.47 o 
   0   1   9       69.25       82.85      5.08 o 
   1   1   9        0.33        1.53      3.94 o 
   2   1   9       60.65       56.09      4.80 o 
   3   1   9        0.30        2.17      3.25 o 
   4   1   9      218.87      195.46      8.01 o 
   5   1   9      273.07      254.00      9.28 o 
   6   1   9       20.31       18.71      5.07 o 
   7   1   9      184.86      171.05     15.26 o 
   8   1   9       37.77       35.04      6.41 o 
   9   1   9        0.57        5.28      6.22 o 
 -13   2   9        5.52        3.89      7.68 o 
 -12   2   9       12.63       14.25      5.10 o 
 -11   2   9        7.65        0.73      4.65 o 
 -10   2   9       29.18       39.86      5.50 o 
  -9   2   9      226.75      235.83      9.52 o 
  -8   2   9      100.25      119.39      8.13 o 
  -7   2   9      436.72      455.61     11.64 o 
  -6   2   9       43.94       34.56      5.25 o 
  -5   2   9      148.91      142.26      7.71 o 
  -4   2   9      272.74      269.26      9.48 o 
  -3   2   9      243.69      217.27     11.31 o 
  -2   2   9      158.25      174.81      6.37 o 
  -1   2   9      154.71      143.97      6.06 o 
   0   2   9        3.31        4.85      2.89 o 
   1   2   9       56.68       61.39      4.88 o 
   2   2   9       84.62       77.89      6.00 o 
   3   2   9        5.68       10.88      3.37 o 
   4   2   9       61.20       59.08      5.32 o 
   5   2   9        0.29        2.39      3.30 o 
   6   2   9       62.32       65.00      7.45 o 
   7   2   9        0.29        2.73      3.96 o 
   8   2   9        0.01        2.37      4.27 o 
   9   2   9        1.75        2.79      5.02 o 
 -13   3   9        9.40       20.53      8.56 o 
 -12   3   9       65.90       53.21      9.80 o 
 -11   3   9      125.58      140.06     16.96 o 
 -10   3   9        6.67       11.06      5.02 o 
  -9   3   9        0.09        0.26      4.26 o 
  -8   3   9       11.90       14.20      4.80 o 
  -7   3   9        0.91        0.15      3.63 o 
  -6   3   9       94.80       90.20      6.92 o 
  -5   3   9       34.73       53.55      5.53 o 
  -4   3   9       78.06       79.52      6.92 o 
  -3   3   9       70.47       86.40      5.84 o 
  -2   3   9      200.47      215.01      7.01 o 
  -1   3   9      603.50      566.59     11.30 o 
   0   3   9       46.12       49.35      4.46 o 
   1   3   9      161.63      170.07      7.09 o 
   2   3   9       45.04       39.18      4.45 o 
   3   3   9       35.03       39.03      4.56 o 
   4   3   9      127.10      125.54      6.95 o 
   5   3   9        4.12       11.17      4.47 o 
   6   3   9       46.94       39.57      6.60 o 
   7   3   9       17.34        7.54      4.68 o 
   8   3   9        3.83        6.47      5.06 o 
   9   3   9        1.15        5.50      5.58 o 
 -13   4   9       34.75       46.11     10.21 o 
 -12   4   9        0.78        8.48      7.58 o 
 -11   4   9        0.04       11.32      6.50 o 
 -10   4   9      243.63      198.70     10.77 o 
  -9   4   9      189.28      194.25     10.18 o 
  -8   4   9        1.63       -3.35      3.35 o 
  -7   4   9       34.65       39.37      5.71 o 
  -6   4   9       14.82        7.09      6.43 o 
  -5   4   9        0.00        2.20      3.65 o 
  -4   4   9        0.17        0.01      3.07 o 
  -3   4   9       52.26       43.46      4.33 o 
  -2   4   9      385.92      380.50      9.24 o 
  -1   4   9       39.23       41.17      5.25 o 
   0   4   9      204.73      222.87      9.22 o 
   1   4   9        0.35        4.04      3.10 o 
   2   4   9        0.92       -2.39      2.78 o 
   3   4   9        7.57        8.14      4.42 o 
   4   4   9      348.03      332.75     15.34 o 
   5   4   9        4.39        7.01      5.35 o 
   6   4   9       90.33       96.45      7.39 o 
   7   4   9        0.79       -0.84      4.05 o 
   8   4   9        1.08       -1.87      4.43 o 
   9   4   9        9.97       16.45     11.16 o 
 -12   5   9        5.08       -6.04     10.12 o 
 -11   5   9       29.16       18.31      7.52 o 
 -10   5   9       40.52       34.96      8.33 o 
  -9   5   9       37.63       24.95      6.98 o 
  -8   5   9        3.96        4.65      4.35 o 
  -7   5   9       11.90       11.11      4.40 o 
  -6   5   9      329.61      283.22     10.69 o 
  -5   5   9        0.22       -2.34      4.26 o 
  -4   5   9      105.31      105.31      8.63 o 
  -3   5   9      143.82      155.89      6.73 o 
  -2   5   9       78.74       86.60      5.64 o 
  -1   5   9        4.38        1.41      7.43 o 
   0   5   9       78.52       68.45      6.33 o 
   1   5   9      107.98       92.77      6.99 o 
   2   5   9      233.90      184.69     26.36 o 
   3   5   9      155.91      176.13     12.21 o 
   4   5   9       41.07       50.64      6.65 o 
   5   5   9       59.17       60.32      7.31 o 
   6   5   9       56.18       47.55      6.76 o 
   7   5   9        4.42        8.81      5.13 o 
   8   5   9       95.54       95.29      9.77 o 
 -12   6   9        0.98       -2.92      6.42 o 
 -11   6   9        0.12        6.01      6.77 o 
 -10   6   9       12.93       13.98      6.47 o 
  -9   6   9        8.23       11.13      6.27 o 
  -8   6   9        2.50        1.32      6.41 o 
  -7   6   9      159.05      157.49      9.08 o 
  -6   6   9       59.17       59.91      6.31 o 
  -5   6   9      257.72      213.62     11.25 o 
  -4   6   9       12.50       25.46      4.70 o 
  -3   6   9       56.09       56.49      4.98 o 
  -2   6   9        1.44        9.14      4.18 o 
  -1   6   9       10.34       21.88      4.96 o 
   0   6   9        0.13       -1.29      3.55 o 
   1   6   9        6.14        1.26      5.05 o 
   2   6   9        4.24        0.91      6.63 o 
   3   6   9      122.72      130.18     11.22 o 
   4   6   9       24.39       22.40      7.19 o 
   5   6   9       14.11        9.67      4.59 o 
   6   6   9        0.61       10.75      6.68 o 
   7   6   9       20.83       22.41      7.58 o 
   8   6   9      100.02       78.12     12.20 o 
 -11   7   9        7.59       -1.81      7.16 o 
 -10   7   9        6.81        3.72      6.62 o 
  -9   7   9       30.03       29.72     19.07 o 
  -8   7   9       27.59       38.81      7.94 o 
  -7   7   9       12.97        4.99      5.76 o 
  -6   7   9        0.04        2.07      3.98 o 
  -5   7   9      192.52      178.24      9.33 o 
  -4   7   9      122.38      115.73      6.46 o 
  -3   7   9       45.96       56.82      5.10 o 
  -2   7   9       29.22       36.57      5.54 o 
  -1   7   9        1.21        2.75      4.12 o 
   0   7   9       98.62       88.79      9.13 o 
   1   7   9      171.82      166.91     13.10 o 
   2   7   9       21.88        8.27      9.67 o 
   3   7   9        8.70       -0.17      5.40 o 
   4   7   9       19.63       18.13      7.21 o 
   5   7   9       13.18        8.88      5.83 o 
   6   7   9       32.20       40.98      8.53 o 
   7   7   9        1.00        7.73      7.79 o 
 -11   8   9        3.83       -0.30      7.74 o 
 -10   8   9        6.76       -0.56      7.00 o 
  -9   8   9       11.39        2.12      6.64 o 
  -8   8   9        2.93        2.54      9.94 o 
  -7   8   9       15.75       15.14      7.35 o 
  -6   8   9       47.96       64.09      8.74 o 
  -5   8   9       17.02       11.63      4.45 o 
  -4   8   9       75.91       80.77      5.91 o 
  -3   8   9      118.93      122.17      6.61 o 
  -2   8   9       45.60       54.11      6.38 o 
  -1   8   9       12.32       10.22      5.60 o 
   0   8   9       45.82       46.03      8.00 o 
   1   8   9       80.22       71.51      9.44 o 
   2   8   9        5.27       10.55      6.52 o 
   3   8   9        5.71       -1.31      9.83 o 
   4   8   9       34.34       28.61      6.29 o 
   5   8   9        1.54        3.33      5.71 o 
   6   8   9        1.66       -1.38      6.20 o 
   7   8   9        0.03       10.56      7.11 o 
 -10   9   9        3.38       -5.73      7.39 o 
  -9   9   9       15.12       21.37     14.10 o 
  -8   9   9        0.61        4.28      6.30 o 
  -7   9   9        7.76       -3.54      9.92 o 
  -6   9   9        7.38        0.74     10.40 o 
  -5   9   9        5.63        3.73      7.76 o 
  -4   9   9        9.06        6.40      4.23 o 
  -3   9   9        1.26       -2.12      3.39 o 
  -2   9   9        0.00        2.27      5.11 o 
  -1   9   9      193.52      137.28     11.01 o 
   0   9   9        7.99        4.95      5.88 o 
   1   9   9       30.16       19.42      6.81 o 
   2   9   9        7.32       15.64      7.53 o 
   3   9   9       39.90       43.59      9.49 o 
   4   9   9       75.47       70.88     11.13 o 
   5   9   9        3.34        6.86     13.97 o 
   6   9   9        0.05        1.17      6.90 o 
 -10  10   9        0.41       -0.57     14.34 o 
  -9  10   9       14.15       11.05      8.51 o 
  -8  10   9        0.40       -0.64     13.58 o 
  -7  10   9       15.50       16.28     15.65 o 
  -6  10   9        1.38        0.58      5.20 o 
  -5  10   9        9.20        1.69     10.54 o 
  -4  10   9       31.21       19.60      6.10 o 
  -3  10   9        0.56        6.39      4.97 o 
  -2  10   9       11.99       14.05      8.50 o 
  -1  10   9       17.33       10.22      6.40 o 
   0  10   9        0.62        4.94      6.05 o 
   1  10   9       14.76       21.76      7.59 o 
   2  10   9       88.75       78.85     16.83 o 
   3  10   9        5.89       13.52      6.40 o 
   4  10   9        2.67       -4.69      8.03 o 
   5  10   9        4.99        3.73      6.90 o 
  -9  11   9       21.40       25.91     14.91 o 
  -8  11   9        1.68        0.21      7.10 o 
  -7  11   9        0.39       -0.68      6.04 o 
  -6  11   9       70.54       78.06     10.26 o 
  -5  11   9       43.44       45.77      8.35 o 
  -4  11   9        0.76       -5.57      5.57 o 
  -3  11   9        1.64        7.87      9.93 o 
  -2  11   9       38.90       12.73     10.54 o 
  -1  11   9       12.12        6.20      6.64 o 
   0  11   9        5.66       -3.70      7.92 o 
   1  11   9        4.05        6.95      6.99 o 
   2  11   9       11.83       25.83      9.39 o 
   3  11   9       38.30       53.33      9.88 o 
   4  11   9       51.48       60.34     19.75 o 
  -7  12   9      138.11      159.83     19.26 o 
  -6  12   9       50.72       52.74     12.45 o 
  -5  12   9        6.53       -1.75      8.28 o 
  -4  12   9       42.81       56.61      8.87 o 
  -3  12   9        2.70       -5.12      8.90 o 
  -2  12   9       31.55       22.03     11.87 o 
  -1  12   9        2.92        7.36     11.03 o 
   0  12   9        7.32        4.12     10.71 o 
   1  12   9        4.66        9.35      6.68 o 
   2  12   9       28.76       20.71      8.09 o 
   3  12   9       25.33       32.95     16.78 o 
  -5  13   9        5.16       11.06      7.70 o 
  -4  13   9       33.06       26.79      7.61 o 
  -3  13   9       39.51       32.20     13.72 o 
  -2  13   9        5.17        2.64     11.44 o 
  -1  13   9        1.79       -8.47     10.01 o 
   0  13   9        0.04       -0.08     11.19 o 
   1  13   9        2.34       10.38     12.32 o 
 -12   0  10        0.01        1.81      6.35 o 
 -10   0  10      217.67      217.42     14.11 o 
  -8   0  10        3.79        6.04      5.48 o 
  -6   0  10      494.40      495.07     16.92 o 
  -4   0  10     3032.14     3012.57     94.09 o 
  -2   0  10     1015.33     1097.62     36.21 o 
   0   0  10      207.51      219.87     13.76 o 
   2   0  10       15.18        2.16      7.84 o 
   4   0  10      254.96      281.95     13.89 o 
   6   0  10      224.00      217.03     13.68 o 
   8   0  10        0.00       -2.85      7.42 o 
 -13   1  10       10.64       19.40      5.96 o 
 -12   1  10        0.68        5.45      4.79 o 
 -11   1  10        0.56       -1.36      5.51 o 
 -10   1  10       66.42       78.00      7.10 o 
  -9   1  10        4.22        6.12      4.03 o 
  -8   1  10       92.00       88.92      6.77 o 
  -7   1  10      280.26      273.98      9.52 o 
  -6   1  10      599.23      577.42     15.46 o 
  -5   1  10      170.85      177.54     11.28 o 
  -4   1  10      339.80      345.42     11.28 o 
  -3   1  10      414.50      417.87     11.87 o 
  -2   1  10      116.23      120.86      9.70 o 
  -1   1  10      549.36      529.48     15.29 o 
   0   1  10       17.55       26.12      3.95 o 
   1   1  10        0.60       -2.66      2.66 o 
   2   1  10        1.68        0.81      3.00 o 
   3   1  10       11.94       19.86      5.58 o 
   4   1  10       40.75       36.96      5.45 o 
   5   1  10       12.97        8.73      4.80 o 
   6   1  10       63.80       81.21     11.56 o 
   7   1  10        0.00        5.40      4.28 o 
   8   1  10       51.71       49.35      9.98 o 
 -13   2  10        0.55        0.95     10.41 o 
 -12   2  10        5.29        4.81      5.51 o 
 -11   2  10        1.60        8.05      4.64 o 
 -10   2  10       39.90       39.98      5.78 o 
  -9   2  10       67.61       64.53      6.45 o 
  -8   2  10      107.26       99.10      6.86 o 
  -7   2  10       83.59       90.34      7.46 o 
  -6   2  10       18.05       11.51      4.44 o 
  -5   2  10      217.13      210.33      9.57 o 
  -4   2  10       31.72       32.87      4.98 o 
  -3   2  10      434.80      413.74     11.69 o 
  -2   2  10      625.19      639.31     19.32 o 
  -1   2  10      529.65      529.28     13.68 o 
   0   2  10       68.96       68.94      5.15 o 
   1   2  10       84.43      103.69      6.78 o 
   2   2  10        0.06       -3.03      4.33 o 
   3   2  10        0.02       -3.15      3.35 o 
   4   2  10        5.64       10.07      3.80 o 
   5   2  10        3.01        1.45      4.71 o 
   6   2  10       84.62      108.90      9.09 o 
   7   2  10        0.72       -2.73      4.74 o 
   8   2  10       12.05       13.35      5.62 o 
 -13   3  10       23.15       62.31     16.69 o 
 -12   3  10        4.31       12.10     10.61 o 
 -11   3  10      239.62      242.43     12.41 o 
 -10   3  10        5.30        4.16      4.79 o 
  -9   3  10        0.29       -0.90      4.13 o 
  -8   3  10      161.05      154.45      9.36 o 
  -7   3  10       14.65       13.08      4.70 o 
  -6   3  10       60.59       60.88      6.38 o 
  -5   3  10        6.02        6.86      4.73 o 
  -4   3  10       31.32       34.96      5.12 o 
  -3   3  10      159.62      173.19      8.12 o 
  -2   3  10       66.98       55.92      7.72 o 
  -1   3  10       98.96       92.77      6.84 o 
   0   3  10      407.35      390.75     12.25 o 
   1   3  10       36.64       46.53      4.84 o 
   2   3  10       85.86       91.22      6.07 o 
   3   3  10       97.19       86.84      7.02 o 
   4   3  10       11.96       20.51      4.29 o 
   5   3  10       15.97       17.61      5.17 o 
   6   3  10       43.75       55.34      7.81 o 
   7   3  10        1.28        0.78      5.79 o 
   8   3  10        4.72        5.87      5.34 o 
 -12   4  10        1.25        2.77      7.23 o 
 -11   4  10       24.19       36.67      8.69 o 
 -10   4  10       15.07       13.01      5.17 o 
  -9   4  10       57.62       57.14      7.16 o 
  -8   4  10        7.92       12.16      4.84 o 
  -7   4  10      173.51      152.56      8.96 o 
  -6   4  10        8.55        7.30      3.97 o 
  -5   4  10        6.27        4.06      7.37 o 
  -4   4  10       76.04       70.48      6.27 o 
  -3   4  10      138.71      130.93      9.59 o 
  -2   4  10       20.87       25.57      5.03 o 
  -1   4  10      164.96      153.83      8.43 o 
   0   4  10      514.02      500.19     13.95 o 
   1   4  10       12.00        7.92      3.38 o 
   2   4  10       61.56       55.67      5.26 o 
   3   4  10       36.18       44.85      6.22 o 
   4   4  10        1.23       -0.30      4.03 o 
   5   4  10      132.32      136.75     12.51 o 
   6   4  10       53.42       59.83      6.64 o 
   7   4  10       56.23       65.83      8.38 o 
   8   4  10       60.63       64.06      8.68 o 
 -12   5  10        0.53       -5.15      6.82 o 
 -11   5  10        3.24        3.26      6.61 o 
 -10   5  10       42.30       33.96      8.50 o 
  -9   5  10        0.96        3.78      4.42 o 
  -8   5  10        0.99        4.46      4.42 o 
  -7   5  10       95.89      105.44      7.95 o 
  -6   5  10      109.00      114.09      7.91 o 
  -5   5  10      334.08      312.52     11.48 o 
  -4   5  10       57.95       62.81      6.00 o 
  -3   5  10        6.40       -0.68      4.96 o 
  -2   5  10        7.38        7.16      5.14 o 
  -1   5  10       51.81       63.87      6.40 o 
   0   5  10      269.65      300.13     14.79 o 
   1   5  10       42.73       32.70      5.44 o 
   2   5  10       21.21       17.11      8.96 o 
   3   5  10      254.91      266.98     15.74 o 
   4   5  10       40.93       27.22      5.91 o 
   5   5  10       15.76        8.88      7.56 o 
   6   5  10       28.61       17.27      5.28 o 
   7   5  10        9.31       11.54      5.51 o 
 -11   6  10        5.02        7.32      7.57 o 
 -10   6  10        0.52        0.48      6.34 o 
  -9   6  10       32.77       31.27      7.96 o 
  -8   6  10       28.04       22.46      7.02 o 
  -7   6  10       20.87       26.51      5.61 o 
  -6   6  10      230.15      220.13     14.39 o 
  -5   6  10      531.83      467.55     13.83 o 
  -4   6  10      155.89      140.51      8.11 o 
  -3   6  10        0.12       -1.59      4.54 o 
  -2   6  10        0.00        1.66      3.90 o 
  -1   6  10       14.41       12.56      5.27 o 
   0   6  10        1.84        3.90      4.21 o 
   1   6  10      100.16      100.60     10.12 o 
   2   6  10       14.91        8.94      6.20 o 
   3   6  10       17.04       24.58      7.15 o 
   4   6  10        7.47        1.90      5.85 o 
   5   6  10       22.82       34.72     12.80 o 
   6   6  10       13.88       17.45      6.83 o 
   7   6  10        4.29       13.66     11.95 o 
 -11   7  10        2.42        5.55      7.83 o 
 -10   7  10       37.96       50.30     21.54 o 
  -9   7  10        1.16        1.52      6.30 o 
  -8   7  10       40.47       34.44      8.01 o 
  -7   7  10      131.29      122.44     20.65 o 
  -6   7  10        1.13        6.83      4.90 o 
  -5   7  10       33.59       36.80      5.85 o 
  -4   7  10      217.56      220.68      9.77 o 
  -3   7  10       21.50       17.88      5.08 o 
  -2   7  10       37.35       25.77      8.86 o 
  -1   7  10        5.17        6.52      4.49 o 
   0   7  10       36.88       34.23      7.51 o 
   1   7  10        9.76        0.56     16.00 o 
   2   7  10       15.83       27.14      7.51 o 
   3   7  10       41.07       50.47      9.26 o 
   4   7  10        7.73        3.35      6.49 o 
   5   7  10       11.14        8.19      6.05 o 
   6   7  10        1.01       -4.08      5.95 o 
 -10   8  10        2.37       -7.16      7.16 o 
  -9   8  10       22.24       50.80     11.84 o 
  -8   8  10       48.28       59.31      9.55 o 
  -7   8  10       18.46       21.86     19.09 o 
  -6   8  10       45.49       43.37     10.22 o 
  -5   8  10       44.60       46.61      6.22 o 
  -4   8  10       19.77       32.16      5.53 o 
  -3   8  10       16.17        2.44      5.73 o 
  -2   8  10        4.83        9.42      5.90 o 
  -1   8  10       55.90       52.20      8.50 o 
   0   8  10       19.05       19.52      6.87 o 
   1   8  10       40.51       38.91      8.22 o 
   2   8  10        3.81        2.23      6.02 o 
   3   8  10        1.50       -2.23     11.50 o 
   4   8  10       20.17       27.56     10.85 o 
   5   8  10       29.63       41.65      9.23 o 
   6   8  10        0.32       -2.97      6.34 o 
 -10   9  10       46.43       45.00     15.39 o 
  -9   9  10        0.18        8.17      7.96 o 
  -8   9  10       33.59       39.70      8.83 o 
  -7   9  10        0.74        0.83      5.78 o 
  -6   9  10        0.03        1.42     10.90 o 
  -5   9  10        3.29        5.12      5.39 o 
  -4   9  10       25.02       26.13      7.68 o 
  -3   9  10       33.30       26.56      7.14 o 
  -2   9  10        4.53        8.08      5.87 o 
  -1   9  10       26.47       15.15      9.77 o 
   0   9  10       40.30       38.08     11.87 o 
   1   9  10       12.30        6.43     12.68 o 
   2   9  10       10.05       11.73      7.79 o 
   3   9  10        9.33       20.75      8.37 o 
   4   9  10        2.20       11.11      7.10 o 
   5   9  10        2.61       -0.28      6.86 o 
  -9  10  10       44.90       48.37     10.62 o 
  -8  10  10        8.56       -0.14     16.32 o 
  -7  10  10       13.52       18.37      7.36 o 
  -6  10  10        9.14       18.66      8.66 o 
  -5  10  10       17.49       20.13      7.12 o 
  -3  10  10        8.83       -4.86      9.16 o 
  -2  10  10       27.79       34.55      8.10 o 
  -1  10  10       30.74       35.47      8.33 o 
   0  10  10        0.83        0.21      8.69 o 
   1  10  10       14.71        7.48      6.98 o 
   2  10  10       12.04       10.98      7.72 o 
   3  10  10        1.41       -1.00      9.08 o 
   4  10  10        0.55       -0.12      6.68 o 
  -8  11  10        2.31        5.78      7.90 o 
  -7  11  10       26.23       35.47      8.91 o 
  -6  11  10       50.95       79.04     14.64 o 
  -5  11  10        1.82        5.91      7.69 o 
  -3  11  10       34.89       43.98     13.54 o 
  -2  11  10        0.93        2.91     10.28 o 
  -1  11  10        7.62       14.17     10.87 o 
   0  11  10        0.58       -3.06      6.70 o 
   1  11  10       11.83        4.59      7.96 o 
   2  11  10        1.96       11.14      5.89 o 
   3  11  10       14.60       23.16      8.76 o 
  -6  12  10       43.06       44.54     12.48 o 
  -5  12  10      118.10      146.51     16.83 o 
  -3  12  10        5.08       -5.44      9.58 o 
  -2  12  10       18.76       20.36     12.81 o 
  -1  12  10       31.78       36.37     14.19 o 
   0  12  10        0.12      -10.25     10.55 o 
   1  12  10       11.33       18.32      7.94 o 
 -11   0  11       32.23       46.55      9.33 o 
  -9   0  11       54.33       65.30      9.51 o 
  -7   0  11        2.20        5.87      5.38 o 
  -5   0  11      192.28      201.79     11.38 o 
  -3   0  11       95.24       96.46     13.81 o 
  -1   0  11      228.31      218.23     17.99 o 
   1   0  11       85.02       81.57      8.29 o 
   3   0  11       44.56       37.76      7.27 o 
   5   0  11      147.81      132.59     16.14 o 
   7   0  11      115.63      151.92     19.33 o 
 -12   1  11       58.05       72.56      7.98 o 
 -11   1  11       65.29       74.94      7.52 o 
 -10   1  11        3.87        5.14      4.29 o 
  -9   1  11       17.54       24.02      5.01 o 
  -8   1  11        0.01       -1.98      3.66 o 
  -7   1  11        2.04        3.96      3.81 o 
  -6   1  11       32.46       38.63      4.98 o 
  -5   1  11       86.11       65.21      6.65 o 
  -4   1  11        7.15        5.74      3.89 o 
  -3   1  11     1037.44      995.69     25.65 o 
  -2   1  11      150.72      142.70     15.09 o 
  -1   1  11        4.09       -3.84      4.41 o 
   0   1  11        2.63       -0.92      3.56 o 
   1   1  11       40.66       50.70      5.06 o 
   2   1  11       20.78       25.10      4.41 o 
   3   1  11        0.28       -1.32      3.19 o 
   4   1  11       15.09       22.77      4.61 o 
   5   1  11      101.45      127.26      9.65 o 
   6   1  11        0.41        4.92      4.81 o 
   7   1  11        0.00        8.46      4.79 o 
 -12   2  11       46.46       53.50      8.38 o 
 -11   2  11       10.54       13.50      6.69 o 
 -10   2  11      162.22      174.54     13.43 o 
  -9   2  11       97.31       89.40      8.44 o 
  -8   2  11        7.52        7.70      4.87 o 
  -7   2  11       59.48       65.49      7.14 o 
  -6   2  11        3.42        4.48      4.25 o 
  -5   2  11      199.96      194.49     10.57 o 
  -4   2  11        0.07       -3.33      3.33 o 
  -3   2  11       10.04        4.04      5.70 o 
  -2   2  11       79.48       57.95     10.88 o 
  -1   2  11       15.80       17.42      6.19 o 
   0   2  11       84.09       86.09      7.06 o 
   1   2  11      113.48      132.50      6.95 o 
   2   2  11       20.94       25.98      4.43 o 
   3   2  11        3.22        2.22      3.47 o 
   4   2  11      107.53      103.50      7.91 o 
   5   2  11       29.63       32.08      6.83 o 
   6   2  11        6.36        2.46      4.67 o 
   7   2  11        5.81       11.91      5.31 o 
 -12   3  11       59.81       40.28     14.54 o 
 -11   3  11        0.07        1.49      6.92 o 
 -10   3  11       38.85       46.74      7.44 o 
  -9   3  11      174.39      180.74     10.77 o 
  -8   3  11       20.89       22.76      5.71 o 
  -7   3  11       19.16       23.45      5.32 o 
  -6   3  11       13.64        0.40      3.89 o 
  -5   3  11       35.00       23.48      4.93 o 
  -4   3  11      120.68      140.54     14.92 o 
  -3   3  11      148.50      158.82     11.41 o 
  -2   3  11        4.50       -4.72      4.74 o 
  -1   3  11      663.87      669.83     53.61 o 
   0   3  11       48.60       43.42      5.81 o 
   1   3  11       22.51       20.56      5.02 o 
   2   3  11      117.88      126.17      7.82 o 
   3   3  11       50.78       73.59      7.66 o 
   4   3  11        1.08        1.79      4.21 o 
   5   3  11       93.52       70.58      7.98 o 
   6   3  11        1.98        2.08      4.83 o 
   7   3  11       30.89       44.29      7.27 o 
 -12   4  11       20.87       21.17     13.06 o 
 -11   4  11       25.13       36.03      9.19 o 
 -10   4  11        1.37        0.91      7.49 o 
  -9   4  11       17.83       21.87      7.36 o 
  -8   4  11       17.34       21.38      7.90 o 
  -7   4  11       10.61       17.33      5.27 o 
  -6   4  11       22.49       22.67      5.36 o 
  -5   4  11       22.89       29.26      7.01 o 
  -4   4  11       73.31       86.03      9.46 o 
  -3   4  11       23.39       29.78      6.73 o 
  -2   4  11        0.15       -3.93      4.73 o 
  -1   4  11       66.72       65.16      8.29 o 
   0   4  11       15.14       14.81      4.80 o 
   1   4  11      125.22      119.44      8.37 o 
   2   4  11       40.59       32.22      4.73 o 
   3   4  11      154.65      150.49      9.62 o 
   4   4  11      125.50      123.13      9.35 o 
   5   4  11        6.11       -0.33      4.69 o 
   6   4  11        4.79       -0.60      5.35 o 
   7   4  11        9.99        9.97      5.25 o 
 -11   5  11       14.47       13.70      8.57 o 
 -10   5  11        0.01       -5.72      5.72 o 
  -9   5  11       21.66       19.06      5.67 o 
  -8   5  11       11.54       12.93      5.12 o 
  -7   5  11       11.00        7.80      4.61 o 
  -6   5  11        0.10       -3.44      3.89 o 
  -5   5  11       18.82       16.28      4.67 o 
  -4   5  11      248.17      267.88     14.29 o 
  -3   5  11       49.23       65.98      8.64 o 
  -2   5  11       23.32       27.37      7.30 o 
  -1   5  11       20.13        9.63      4.68 o 
   0   5  11       11.87       11.59      4.85 o 
   1   5  11       41.21       39.33      6.30 o 
   2   5  11        3.39        4.75      5.88 o 
   3   5  11        9.10       12.81      6.79 o 
   4   5  11       30.11       26.07      5.94 o 
   5   5  11       30.29       32.90      6.70 o 
   6   5  11       15.78       34.80      7.01 o 
 -11   6  11        4.92        0.96      7.56 o 
 -10   6  11        0.71       -7.23      7.23 o 
  -9   6  11       40.55       40.74      8.78 o 
  -8   6  11        0.24       -0.72      4.35 o 
  -7   6  11        8.96        9.80      5.83 o 
  -6   6  11       56.65       58.48      6.93 o 
  -5   6  11       17.29        4.65      4.43 o 
  -4   6  11        0.07       -4.82      4.82 o 
  -3   6  11       60.48       76.22      9.11 o 
  -2   6  11       57.54       55.03      8.43 o 
  -1   6  11       30.77       36.50      6.04 o 
   0   6  11        0.01        7.35      5.94 o 
   1   6  11        4.83        0.59      5.54 o 
   2   6  11       39.96       54.77     11.92 o 
   3   6  11        0.82        7.13      6.06 o 
   4   6  11        0.09        3.58      6.39 o 
   5   6  11       37.80       49.18      9.96 o 
   6   6  11       11.30       19.98      7.94 o 
 -10   7  11       20.36       35.45      9.58 o 
  -9   7  11        1.48        6.13     11.63 o 
  -8   7  11       46.58       31.31      8.21 o 
  -7   7  11        4.48       -1.15      6.52 o 
  -6   7  11       23.33       22.59      5.58 o 
  -5   7  11       39.87       33.13      5.86 o 
  -4   7  11        0.01       -0.88      5.27 o 
  -3   7  11        1.88       10.28      7.67 o 
  -2   7  11       19.19       13.67      5.94 o 
  -1   7  11        2.04       -0.47      5.18 o 
   0   7  11        0.29       -2.10      4.91 o 
   1   7  11       45.54       47.67      8.85 o 
   2   7  11       13.07       13.27     11.50 o 
   3   7  11        8.51       -4.67      5.86 o 
   4   7  11        2.00        9.24      7.13 o 
   5   7  11        0.01       10.67      5.86 o 
 -10   8  11        3.36       -3.20      7.64 o 
  -9   8  11       11.24        6.97      7.43 o 
  -8   8  11       12.40        8.46      6.73 o 
  -7   8  11        0.02       -2.99      5.10 o 
  -6   8  11        0.15        1.13      5.67 o 
  -5   8  11        0.00        4.49      4.21 o 
  -4   8  11       13.33       10.79     10.51 o 
  -3   8  11        0.82        1.57     11.92 o 
  -2   8  11        0.41        6.15      7.50 o 
  -1   8  11       47.68       48.34      8.70 o 
   0   8  11       29.48       32.15      8.05 o 
   1   8  11       11.71       16.33      7.30 o 
   2   8  11        0.04       -4.99      4.99 o 
   3   8  11        9.08       18.49      8.07 o 
   4   8  11        0.22       -6.28      6.28 o 
   5   8  11       12.53        4.32     10.71 o 
  -9   9  11        5.47        5.79      8.26 o 
  -8   9  11        5.29       -6.49      6.49 o 
  -7   9  11        1.39       -5.48      5.69 o 
  -6   9  11       14.49       23.61      7.49 o 
  -5   9  11        0.02        2.56      9.04 o 
  -4   9  11        6.00        9.49      8.65 o 
  -3   9  11        1.92        4.16      8.11 o 
  -2   9  11        1.33        2.11      6.04 o 
  -1   9  11        2.40        4.15      6.30 o 
   0   9  11       83.59       83.76     10.84 o 
   1   9  11        3.96        1.77      6.57 o 
   2   9  11       12.81       20.43      8.29 o 
   3   9  11        0.02       -3.84      7.90 o 
   4   9  11        0.14       11.60     11.32 o 
  -8  10  11        2.39       -0.06      7.42 o 
  -7  10  11        9.16       13.73      7.29 o 
  -6  10  11       26.39       38.30      8.61 o 
  -3  10  11        0.01        2.00      8.22 o 
  -2  10  11        4.86        6.55     16.44 o 
  -1  10  11       20.49       10.33      7.02 o 
   0  10  11        5.73        6.12      6.56 o 
   1  10  11       64.87       53.49     10.08 o 
   2  10  11       11.40       20.84     10.22 o 
   3  10  11        0.21       -0.07      6.21 o 
  -6  11  11       25.47       36.62     11.51 o 
  -2  11  11       39.20       60.35     16.05 o 
  -1  11  11      110.91      112.86     12.97 o 
   0  11  11       25.08       36.94      9.40 o 
   1  11  11        1.77       -3.36      7.00 o 
  -2  12  11        0.93        3.75     10.49 o 
 -12   0  12       45.15       71.92     15.80 o 
 -10   0  12       49.36       41.03      8.89 o 
  -8   0  12       71.05       98.26     10.45 o 
  -6   0  12       14.06       15.37      5.92 o 
  -4   0  12      268.26      271.90     20.39 o 
  -2   0  12       80.82       73.21     13.10 o 
   0   0  12      124.94      119.76     15.02 o 
   2   0  12        0.09        1.98      4.86 o 
   4   0  12        1.05        2.16      5.27 o 
   6   0  12       57.64       62.63     10.21 o 
 -12   1  12       20.39       10.78      7.64 o 
 -11   1  12       41.68       32.47      7.21 o 
 -10   1  12        5.87        0.54      4.60 o 
  -9   1  12       48.66       48.79      6.20 o 
  -8   1  12        3.47        0.67      5.02 o 
  -7   1  12        3.34       -3.95      3.95 o 
  -6   1  12       11.18        2.00      4.22 o 
  -5   1  12       20.57       26.40      5.36 o 
  -4   1  12       16.78       18.21     10.60 o 
  -3   1  12        5.29        6.77      5.45 o 
  -2   1  12      184.72      194.19     12.86 o 
  -1   1  12       64.63       45.66      8.26 o 
   0   1  12      375.75      359.56     16.14 o 
   1   1  12       24.46       24.65      6.75 o 
   2   1  12        5.60        2.31      3.53 o 
   3   1  12       31.69       29.69      5.21 o 
   4   1  12      211.74      206.16     10.39 o 
   5   1  12        4.60        4.68      4.06 o 
   6   1  12        3.24        8.27      5.84 o 
 -12   2  12       29.24       32.42     12.25 o 
 -11   2  12        9.69       17.52      7.09 o 
 -10   2  12       89.44       95.83      9.37 o 
  -9   2  12       58.78       57.38      7.62 o 
  -8   2  12        1.56        0.62      4.56 o 
  -7   2  12       65.78       66.24      7.49 o 
  -6   2  12       31.12       24.60      6.62 o 
  -5   2  12       71.27       76.31      9.37 o 
  -4   2  12        3.83        1.78      5.59 o 
  -3   2  12        1.76        7.59      5.74 o 
  -2   2  12      108.34      116.92     10.82 o 
  -1   2  12        1.53       -2.10      4.80 o 
   0   2  12      191.42      213.01     13.31 o 
   1   2  12       21.76       13.58      4.92 o 
   2   2  12       44.60       46.60      6.50 o 
   3   2  12        2.38        3.38      3.60 o 
   4   2  12       41.72       42.90      5.75 o 
   5   2  12        0.30        1.54      4.61 o 
   6   2  12       20.57       22.62      6.60 o 
 -11   3  12        0.06       -6.53      7.36 o 
 -10   3  12      124.67      116.39     12.58 o 
  -9   3  12        3.99       -0.72      4.76 o 
  -8   3  12        0.64        0.48      6.90 o 
  -7   3  12        0.00       -1.93      5.74 o 
  -6   3  12        1.03        8.64      4.59 o 
  -5   3  12        9.57       10.69      5.92 o 
  -4   3  12       25.65       37.57      7.72 o 
  -3   3  12       36.06       53.21     10.21 o 
  -2   3  12        1.85       -0.68      5.28 o 
  -1   3  12       19.54       21.85      6.52 o 
   0   3  12       44.82       38.58      7.54 o 
   1   3  12        3.50        6.50      4.32 o 
   2   3  12      114.82      116.85      8.71 o 
   3   3  12       19.88       17.85      4.63 o 
   4   3  12       49.57       45.48      7.07 o 
   5   3  12       19.21       13.19      5.58 o 
   6   3  12        0.01       -0.06      5.27 o 
 -11   4  12       47.82       42.29     12.17 o 
 -10   4  12       11.97       17.47      6.32 o 
  -9   4  12       32.69       33.88      9.63 o 
  -8   4  12       11.20       13.04      4.94 o 
  -7   4  12       55.24       63.41      7.41 o 
  -6   4  12       35.82       28.81      5.64 o 
  -5   4  12        2.46        2.91      7.48 o 
  -4   4  12       15.68       16.21      6.62 o 
  -3   4  12        1.66        5.77      5.50 o 
  -2   4  12       14.50       25.89      7.07 o 
  -1   4  12        1.14       -3.33      4.83 o 
   0   4  12       87.26       79.62      9.58 o 
   1   4  12       46.97       53.02      6.83 o 
   2   4  12       57.40       35.68      8.10 o 
   3   4  12       54.25       53.12      7.10 o 
   4   4  12       46.24       51.39      9.39 o 
   5   4  12        9.24        5.87      5.44 o 
 -11   5  12        1.77        2.97     10.55 o 
 -10   5  12       51.11       51.11     10.47 o 
  -9   5  12        2.04        6.01      5.21 o 
  -8   5  12        0.33        0.10      4.56 o 
  -7   5  12       23.95       20.33      5.44 o 
  -6   5  12        1.22       -1.70      4.83 o 
  -5   5  12       99.72      106.77     10.74 o 
  -4   5  12       36.21       37.45      8.04 o 
  -3   5  12      104.28      112.44     10.86 o 
  -2   5  12       46.91       48.17     12.15 o 
  -1   5  12        5.92        2.90      9.55 o 
   0   5  12      174.21      172.92     12.40 o 
   1   5  12        6.23        2.98      5.96 o 
   2   5  12       38.46       44.03      9.26 o 
   3   5  12        6.11        6.99      9.45 o 
   4   5  12       11.24        9.76      7.19 o 
   5   5  12        7.62        7.63      7.53 o 
 -10   6  12        4.24       -1.75     20.45 o 
  -9   6  12       11.40        4.97     14.47 o 
  -8   6  12        2.69        6.08      5.07 o 
  -7   6  12       13.54        8.84      5.10 o 
  -6   6  12       11.77        9.08      5.24 o 
  -5   6  12       24.31       29.66      8.03 o 
  -4   6  12      216.14      210.08     24.05 o 
  -3   6  12       11.06       17.13      9.30 o 
  -2   6  12      100.27       91.38     10.23 o 
  -1   6  12       14.83       20.36      6.59 o 
   0   6  12       81.11       75.79     10.03 o 
   1   6  12       17.21       25.79      7.55 o 
   2   6  12        0.13        0.85      5.85 o 
   3   6  12        1.09       -3.04      6.07 o 
   4   6  12        2.68        8.87      7.33 o 
   5   6  12        1.49       15.12     11.63 o 
 -10   7  12        4.17       -4.07      9.84 o 
  -9   7  12        0.67       -2.48      7.03 o 
  -8   7  12       17.29       14.57     15.58 o 
  -7   7  12       14.02       14.43      5.32 o 
  -6   7  12       21.81       20.62      7.54 o 
  -5   7  12       77.03       86.15     10.38 o 
  -4   7  12      206.12      221.53     20.54 o 
  -3   7  12        0.09       -2.04     11.46 o 
  -2   7  12       64.80       61.50      9.20 o 
  -1   7  12        2.70       -2.07      7.26 o 
   0   7  12       42.48       53.11      9.38 o 
   1   7  12       46.83       33.70     16.61 o 
   2   7  12        7.82        1.50      6.64 o 
   3   7  12        0.02        7.25      7.19 o 
   4   7  12        3.04       -2.36      6.93 o 
  -9   8  12        5.93        5.60     17.98 o 
  -8   8  12       52.70       61.63     10.40 o 
  -7   8  12       13.40       21.69     13.63 o 
  -6   8  12        6.30        4.32      9.54 o 
  -5   8  12        1.87       11.27      6.56 o 
  -4   8  12        0.10        9.79     11.52 o 
  -3   8  12        0.24        3.89      8.58 o 
  -2   8  12        0.19        2.70      7.42 o 
  -1   8  12       19.41       18.44      9.93 o 
   0   8  12       34.25       26.04     10.27 o 
   1   8  12        0.03        3.88      9.43 o 
   2   8  12       14.91        2.41     10.48 o 
   3   8  12        0.14       -0.14      6.98 o 
  -8   9  12        0.20        2.99      7.36 o 
  -7   9  12       17.64       24.65      8.15 o 
  -6   9  12        1.33       22.16     11.73 o 
  -5   9  12        2.04        0.73     10.24 o 
  -4   9  12        0.43       19.28      9.49 o 
  -3   9  12        0.48       -0.91      8.63 o 
  -2   9  12        9.71        6.52      8.90 o 
  -1   9  12        4.20        2.57      8.17 o 
   0   9  12       10.52       18.71     12.26 o 
   1   9  12       37.04       43.31      9.78 o 
   2   9  12        6.80       -0.82      6.86 o 
  -3  10  12        8.05        3.89      9.70 o 
  -2  10  12       20.22       27.81     11.22 o 
  -1  10  12       65.03       72.38     15.62 o 
   0  10  12        2.47        8.08      7.75 o 
   1  10  12       14.21       24.07      9.22 o 
 -11   0  13       10.83       26.72     12.65 o 
  -9   0  13       13.23       11.30      7.33 o 
  -7   0  13       50.64       57.62      9.02 o 
  -5   0  13      311.91      349.34     24.05 o 
  -3   0  13       69.19       60.33     13.41 o 
  -1   0  13        1.12       18.39      9.35 o 
   1   0  13       47.49       36.76     11.30 o 
   3   0  13       83.87       85.19     11.96 o 
   5   0  13       14.37        8.98      6.88 o 
 -11   1  13       10.07        7.00      6.02 o 
 -10   1  13       14.49       15.72      6.36 o 
  -9   1  13       25.72       29.24      6.69 o 
  -8   1  13        7.36        4.65      5.29 o 
  -7   1  13        3.95        1.88      6.03 o 
  -6   1  13       47.55       50.98      8.84 o 
  -5   1  13       35.52       32.18      7.91 o 
  -4   1  13        0.13        0.19      5.42 o 
  -3   1  13       47.81       51.71      8.77 o 
  -2   1  13        2.67       -4.82      4.82 o 
  -1   1  13       28.09       26.70      7.24 o 
   0   1  13        0.00        0.27      5.54 o 
   1   1  13        5.07        8.28      7.20 o 
   2   1  13        1.25        1.30      5.33 o 
   3   1  13       60.43       68.07      9.25 o 
   4   1  13        9.20       14.85      4.91 o 
   5   1  13       20.55       22.08      6.50 o 
 -11   2  13        6.53        7.56      8.02 o 
 -10   2  13       29.61       16.53      6.21 o 
  -9   2  13      115.21      117.05      9.99 o 
  -8   2  13       17.31       16.54     11.92 o 
  -7   2  13       14.58       19.48      7.73 o 
  -6   2  13        0.67        7.34      9.00 o 
  -5   2  13        1.33        0.08      5.95 o 
  -4   2  13       17.11       21.60      7.04 o 
  -3   2  13        7.37       12.71      6.20 o 
  -2   2  13        0.72        6.05      6.20 o 
  -1   2  13      130.36      136.44     11.95 o 
   0   2  13       14.51       15.65      6.65 o 
   1   2  13       13.14        4.62      6.12 o 
   2   2  13        0.02       10.15      6.51 o 
   3   2  13       16.88       26.65      6.11 o 
   4   2  13       16.25       11.24      5.38 o 
   5   2  13      112.42      109.09     10.14 o 
 -10   3  13       56.57       66.19      8.68 o 
  -9   3  13       40.28       25.45      6.88 o 
  -8   3  13        2.41        9.17      5.23 o 
  -7   3  13        9.84       11.19      5.21 o 
  -6   3  13       13.61       26.08      7.54 o 
  -5   3  13       13.58       15.36      7.08 o 
  -4   3  13        6.00       12.59      8.85 o 
  -3   3  13       19.44       21.29      7.33 o 
  -2   3  13        0.08       -1.52     11.21 o 
  -1   3  13       84.30       82.76     10.25 o 
   0   3  13        2.66        1.77      5.40 o 
   1   3  13       26.39       39.52      8.08 o 
   2   3  13        9.38        3.46     10.03 o 
   3   3  13        4.87        6.83      5.88 o 
   4   3  13       37.74       29.20      8.53 o 
 -10   4  13        0.58        2.82      7.33 o 
  -9   4  13        7.30       18.94      6.48 o 
  -8   4  13        1.76        4.38      5.23 o 
  -7   4  13        3.88        5.27      4.78 o 
  -6   4  13       16.30       15.46      7.11 o 
  -5   4  13       31.88       26.20      7.61 o 
  -4   4  13        1.02        6.35      6.19 o 
  -3   4  13        1.92       -1.45      5.96 o 
  -2   4  13        0.82       -1.56      9.31 o 
  -1   4  13      242.47      267.68     15.57 o 
   0   4  13       23.63       15.72     16.44 o 
   1   4  13        5.18        4.03      6.00 o 
   2   4  13        6.61        0.71      5.73 o 
   3   4  13        8.97        6.11      8.28 o 
   4   4  13       23.25       21.89     11.37 o 
 -10   5  13       18.86       11.13     11.19 o 
  -9   5  13       17.59       21.33      6.53 o 
  -8   5  13       10.38       11.46      5.70 o 
  -7   5  13        0.61        3.81     11.56 o 
  -6   5  13       37.37       46.78      9.06 o 
  -5   5  13       36.25       32.78      7.88 o 
  -4   5  13        2.56        4.01      5.81 o 
  -3   5  13      110.38       97.29     10.81 o 
  -2   5  13       45.10       43.16      8.65 o 
  -1   5  13       74.48       86.04     10.44 o 
   0   5  13       23.65       18.37      7.18 o 
   1   5  13        0.54        5.40      8.41 o 
   2   5  13        0.00        2.32      6.91 o 
   3   5  13        4.89       -0.19     12.30 o 
   4   5  13        1.31        5.01      9.33 o 
  -9   6  13       18.40       19.56      8.64 o 
  -8   6  13       12.49        9.52      5.94 o 
  -7   6  13        5.81       21.14      9.87 o 
  -6   6  13        0.00        4.09      6.43 o 
  -5   6  13       26.15       17.20      7.24 o 
  -4   6  13       33.16       37.36      8.10 o 
  -3   6  13        0.36        5.99     11.29 o 
  -2   6  13       31.16       54.00     13.22 o 
  -1   6  13       22.86       12.21     10.39 o 
   0   6  13       28.96       27.62     11.13 o 
   1   6  13        2.11       10.33      9.04 o 
   2   6  13        0.00        4.75      6.62 o 
   3   6  13        1.24        7.81      7.99 o 
  -8   7  13        0.00        3.84      7.16 o 
  -7   7  13        0.49        9.63      7.08 o 
  -6   7  13       28.02       34.22      8.38 o 
  -5   7  13       82.36       78.48     10.45 o 
  -4   7  13        4.26       20.49      7.66 o 
  -3   7  13        2.81        4.60      5.94 o 
  -2   7  13        6.74       14.96     10.24 o 
  -1   7  13       30.44       45.30     13.11 o 
   0   7  13       70.53       75.12     15.62 o 
   1   7  13        6.20       20.12     11.14 o 
   2   7  13        9.95       14.70      8.22 o 
  -7   8  13       32.27       62.00     16.08 o 
  -6   8  13       19.96       23.52     11.92 o 
  -5   8  13        0.14       -2.55      6.18 o 
  -4   8  13        1.07        5.31      6.63 o 
  -3   8  13       14.11       18.71     10.57 o 
  -2   8  13        0.01        0.64      8.52 o 
  -1   8  13        0.11        5.20      9.76 o 
   0   8  13       51.03       33.44     12.33 o 
   1   8  13       43.80       43.96      9.71 o 
  -6   9  13        6.12        4.24     11.11 o 
  -4   9  13        0.00        3.08      8.49 o 
  -3   9  13        3.64        0.76      8.38 o 
  -2   9  13       11.63       -5.85      8.09 o 
  -1   9  13        0.18       -7.57      9.19 o 
   0   9  13        7.18       -1.05      9.27 o 
 -10   0  14       10.05        9.15      7.62 o 
  -8   0  14        3.75       10.68     10.24 o 
  -6   0  14       60.50       66.98     14.38 o 
  -4   0  14       16.46       10.05      9.14 o 
  -2   0  14       88.53      104.03     16.48 o 
   0   0  14       28.48       46.46     13.02 o 
   2   0  14        8.87       11.30     10.86 o 
 -10   1  14        0.18       -1.72     10.55 o 
  -9   1  14        9.14        8.35      5.86 o 
  -8   1  14        0.37        1.42      5.25 o 
  -7   1  14        3.41        2.18     10.45 o 
  -6   1  14        6.91       13.84      7.28 o 
  -5   1  14       22.16       26.03      7.84 o 
  -4   1  14       76.81       88.52     11.47 o 
  -3   1  14        5.94        2.65      5.83 o 
  -2   1  14        1.45        4.48      6.41 o 
  -1   1  14        1.77        2.75     11.56 o 
   0   1  14       11.18       16.80      7.04 o 
   1   1  14       30.56       32.95      8.35 o 
   2   1  14       41.79       49.57      9.62 o 
   3   1  14        1.74       -0.07      7.17 o 
 -10   2  14        4.57       17.53     11.54 o 
  -9   2  14       13.38       23.70      6.77 o 
  -8   2  14       22.46       50.06     16.29 o 
  -7   2  14        0.45        2.43      6.52 o 
  -6   2  14        4.67        6.84      6.81 o 
  -5   2  14       46.79       57.84      9.93 o 
  -4   2  14        6.53       13.28      6.52 o 
  -3   2  14       12.56       10.15      7.58 o 
  -2   2  14        3.32       -1.09      5.79 o 
  -1   2  14        9.01       12.99      6.63 o 
   0   2  14       25.99       20.61      7.44 o 
   1   2  14        0.01       -5.73      5.73 o 
   2   2  14        0.33       10.03     12.15 o 
   3   2  14        2.13       -2.50      6.56 o 
  -9   3  14        2.87       -1.27      5.82 o 
  -8   3  14       15.35       12.21      7.52 o 
  -7   3  14       59.22       72.94     10.50 o 
  -6   3  14        1.89        4.24      6.53 o 
  -5   3  14       31.13       36.52      8.87 o 
  -4   3  14       46.03       44.11      9.01 o 
  -3   3  14       16.27       18.71      7.48 o 
  -2   3  14       21.33       17.60      7.09 o 
  -1   3  14        0.36       -2.45      6.13 o 
   0   3  14        4.06        2.19      5.93 o 
   1   3  14        2.53       13.25      7.70 o 
   2   3  14       24.09        9.08     10.95 o 
   3   3  14        0.00       -6.44      9.28 o 
  -9   4  14      206.12      220.98     15.66 o 
  -8   4  14        5.91        8.62      7.39 o 
  -7   4  14        2.22        2.61      6.50 o 
  -6   4  14       38.10       64.83     13.72 o 
  -5   4  14       35.32       63.91     10.30 o 
  -4   4  14       60.94       87.64     11.31 o 
  -3   4  14        0.46        3.50      6.09 o 
  -2   4  14       24.91       23.71      7.71 o 
  -1   4  14       49.30       55.49      9.82 o 
   0   4  14        0.06       10.09      7.13 o 
   1   4  14        0.07       16.08     11.33 o 
   2   4  14        0.41        2.27     10.08 o 
  -8   5  14       29.82       20.14      8.93 o 
  -7   5  14        0.02       -5.57      6.13 o 
  -6   5  14        1.11        1.37      6.04 o 
  -5   5  14       40.81       49.82      9.41 o 
  -4   5  14      100.26      122.37     12.68 o 
  -3   5  14       50.09       46.11      9.21 o 
  -2   5  14       20.88       24.40      8.71 o 
  -1   5  14       55.58       61.90     10.34 o 
   0   5  14        1.73       20.36     11.00 o 
   1   5  14        1.88       -1.35      9.36 o 
  -8   6  14        0.74       -8.79      9.14 o 
  -7   6  14        0.69        0.32      7.04 o 
  -6   6  14        7.39       13.71      7.59 o 
  -5   6  14        0.17        8.15      6.93 o 
  -4   6  14       22.45       27.02      8.25 o 
  -3   6  14        0.02       -6.12      6.12 o 
  -2   6  14       27.40       28.04     12.30 o 
  -1   6  14       22.54       11.24     10.59 o 
   0   6  14        2.11        3.21      9.35 o 
  -6   7  14        0.67        1.55      7.28 o 
  -5   7  14        3.52        9.83      7.54 o 
  -4   7  14        0.91        6.28      7.12 o 
  -3   7  14        2.35        1.65      9.63 o 
  -2   7  14       36.60       62.16     15.27 o 
  -1   7  14        6.59        8.34      9.46 o 
   0   7  14        0.02       -0.08      9.09 o 
  -4   8  14        8.77       33.73     12.41 o 
  -3   8  14        1.13        6.52      9.66 o 
  -2   8  14        0.02       -2.11      9.60 o 
  -7   0  15        1.16        6.61     10.00 o 
  -5   0  15       75.16       86.26     17.12 o 
  -3   0  15        4.96        1.68      8.77 o 
  -1   0  15       17.58       14.07     11.25 o 
   1   0  15       54.49       55.85     15.86 o 
  -8   1  15        1.26       18.89      8.10 o 
  -7   1  15        2.05        2.02      6.54 o 
  -6   1  15        1.25        2.32      7.03 o 
  -5   1  15        3.93        7.75      9.90 o 
  -4   1  15        0.13       -6.83      6.83 o 
  -3   1  15       41.25       42.52     16.39 o 
  -2   1  15        8.37       17.84      7.67 o 
  -1   1  15        6.92       15.30      7.61 o 
   0   1  15       15.17       14.85      8.13 o 
   1   1  15        0.00       -4.26     11.09 o 
  -8   2  15       40.52       56.60     15.61 o 
  -7   2  15        0.98       10.17      7.44 o 
  -6   2  15       36.83       44.98     10.14 o 
  -5   2  15       59.16       90.65     11.98 o 
  -4   2  15        5.39       14.29      7.63 o 
  -3   2  15       13.29       13.29      7.70 o 
  -2   2  15        0.14       -4.51      6.05 o 
  -1   2  15        4.02       -0.80      6.84 o 
   0   2  15       10.22       19.34      8.02 o 
   1   2  15       24.69       27.26     18.27 o 
  -8   3  15       51.22       95.91     17.85 o 
  -7   3  15        2.30       -0.04      7.72 o 
  -6   3  15       23.99       38.63      9.92 o 
  -5   3  15      110.60      128.83     13.62 o 
  -4   3  15        3.94        0.15      7.04 o 
  -3   3  15        0.08       -1.05      6.73 o 
  -2   3  15        9.13       23.71      8.51 o 
  -1   3  15        3.37       -1.31      6.66 o 
   0   3  15        0.33        8.68      7.50 o 
   1   3  15        8.96       16.40     11.13 o 
  -7   4  15       19.94       22.98      8.50 o 
  -6   4  15       29.45       30.05     12.24 o 
  -5   4  15        0.88        7.11      7.54 o 
  -4   4  15       64.66       87.16     12.05 o 
  -3   4  15        0.43       -1.14      6.46 o 
  -2   4  15        7.18        8.01      6.67 o 
  -1   4  15       22.03       20.13      9.45 o 
   0   4  15        7.06       14.30     11.48 o 
  -6   5  15       32.89       24.61      9.22 o 
  -5   5  15       43.13       54.35     10.59 o 
  -4   5  15       82.07      124.04     19.01 o 
  -3   5  15       11.36       22.79      8.29 o 
  -2   5  15        4.65        6.51     19.57 o 
  -4   6  15       47.11       49.33     23.29 o 
  -3   6  15        0.06       -9.73      9.90 o 
  -3   1  16        5.42        0.40     10.28 o 
  -2   1  16       10.97       -0.02     10.71 o 
  -3   2  16        5.50       30.25     13.64 o 
                                                 
